# Supplementary material for: Determinants of Carboxyhemoglobin Levels and Relationship with Sepsis in a Retrospective Cohort of Preterm Neonates
Source: PLoS One. 2016 Aug 23;11(8):e0161784. doi: 10.1371/journal.pone.0161784 (PMC4995038; doi:10.1371/journal.pone.0161784)
Supplement: S1 Table — (XLSX) [file pone.0161784.s001.xlsx]

## Sheet: Database20160627
Study.ID	Unit	Group (SepsisGroup=1, NoSepsisGroup=0)	co_hb (%)	oxy_hb (%)	met_hb (%)	pHvalue	Hbvalue (g/L)	gestation (weeks)	birth_weight (g)	gender	age (days)	atmospheric_co (ppm)	Blood Transfusion (Same_or_previous_day = 1)	organism	sepsis_class (1=None, 2= Onset of proven sepsis, 3= Established sepsis, 4= Suspected sepsis)	Outcome (Survived=1, Died=0)
1	QCCH	1	2.6	92.2	0.9	7.25	161	25	770	f	0.91	0.391462	0		4	1
1	QCCH	1	2.6	94.9	1.2	7.32	148	25	770	f	1.13	0.31608	0		4	1
1	QCCH	1	2.6	95.8	1.8	7.32	157	25	770	f	1.23	0.454911	0		4	1
1	QCCH	1	2.8	95	1.4	7.31	154	25	770	f	1.36	0.459859	0		4	1
1	QCCH	1	2.7	95.8	1.6	7.31	155	25	770	f	1.43	0.353917	0		4	1
1	QCCH	1	3	95.9	2.3	7.35	148	25	770	f	1.57	0.388843	0		4	1
1	QCCH	1	3.3	93	0.7	7.3	142	25	770	f	1.71	0.351006	0		4	1
1	QCCH	1	3	90	1	7.32	151	25	770	f	1.9	0.411545	0		4	1
1	QCCH	1	3.2	95.6	1	7.31	144	25	770	f	2.1	0.284065	0		1	1
1	QCCH	1	3.4	95.3	0.8	7.31	140	25	770	f	2.43	0.42959	0		1	1
1	QCCH	1	3.3	95	1.2	7.41	141	25	770	f	2.76	0.237497	0		1	1
1	QCCH	1	3.1	77.3	1	7.32	144	25	770	f	3.31	0.383022	0		1	1
1	QCCH	1	3.5	75.8	0.5	7.29	131	25	770	f	3.6	0.194421	0		1	1
1	QCCH	1	3.2	79.4	0.8	7.31	136	25	770	f	4.06	0.162988	0		1	1
1	QCCH	1	3.2	71	0.8	7.29	137	25	770	f	4.29	0.174242	0		1	1
1	QCCH	1	2.4	78.1	0.9	7.28	155	25	770	f	4.94	0.151346	0		1	1
1	QCCH	1	2.6	82.1	0.9	7.31	154	25	770	f	5.65	0.200242	0		1	1
1	QCCH	1	2.9	87.4	0.7	7.27	145	25	770	f	6.64	0.194712	0		1	1
1	QCCH	1	2.4	81.5	0.8	7.25	169	25	770	f	7.6	0.237497	0		1	1
1	QCCH	1	2.2	57.5	0.5	7.24	121	25	770	f	8.79	0.234586	0		1	1
1	QCCH	1	1.5	71.9	1	7.28	108	25	770	f	10.8	0.307931	0		1	1
1	QCCH	1	1.2	84	1.2	7.31	93	25	770	f	12.61	0.743633	0		1	1
1	QCCH	1	1.4	79.8	0.9	7.32	111	25	770	f	13.6	0.362648	0		1	1
1	QCCH	1	1.3	76.9	0.4	7.3	95	25	770	f	14.62	0.221198	0		1	1
1	QCCH	1	1.6	73.2	0.5	7.28	88	25	770	f	15.51	0.348096	0		1	1
1	QCCH	1	2.3	80.7	0.7	7.25	157	25	770	f	16.67	0.639437	0		1	1
1	QCCH	1	2	82.1	0.8	7.33	111	25	770	f	18.92	0.203735	0		1	1
1	QCCH	1	1.3	78.6	0.8	7.34	111	25	770	f	21.62	0.904001	0	CONS	2	1
1	QCCH	1	1.3	71	0.4	7.44	114	25	770	f	21.92	0.726752	0	CONS	2	1
1	QCCH	1	1.7	85	0.6	7.38	114	25	770	f	22.62	0.793402	0	CONS	3	1
1	QCCH	1	1.4	81.9	0.4	7.16	157	25	770	f	24.82	0.6374	0	CONS	3	1
1	QCCH	1	1.4	61.1	0.4	6.86	132	25	770	f	25	0.75382	0	CONS	3	1
1	QCCH	1	1.4	75.5	0.6	7.05	154	25	770	f	25.07	0.765462	0	CONS	3	1
1	QCCH	1	1.4	87.4	0.8	7.37	95	25	770	f	25.89	0.506427	0	CONS	3	1
1	QCCH	1	2.4	85.4	1.1	7.36	62	25	770	f	26.44	0.334708	0	CONS	3	1
1	QCCH	1	2.3	73.3	0.6	7.31	104	25	770	f	26.54	0.943002	0	CONS	3	1
1	QCCH	1	2.8	87.1	0.6	7.29	116	25	770	f	26.9	0.558816	0	CONS	3	1
1	QCCH	1	3.7	85.8	0.6	7.27	162	25	770	f	27.64	0.366723	0	CONS	3	1
1	QCCH	1	2.2	71.1	0.7	7.31	185	25	770	f	28.62	0.296871	0	CONS	3	1
1	QCCH	1	1.9	74.7	0.5	7.3	159	25	770	f	29.62	0.264856	0	CONS	3	1
1	QCCH	1	1.8	76.4	0.4	7.31	158	25	770	f	30.61	0.337618	0	CONS	3	1
1	QCCH	1	1.7	63.7	0.1	7.31	157	25	770	f	31.86	0.375455	0	CONS	3	1
1	QCCH	1	1.8	69.7	0	7.36	140	25	770	f	32.73	0.395828	0		1	1
1	QCCH	1	1.3	62.9	0.2	7.3	149	25	770	f	33.63	0.296871	0		1	1
1	QCCH	1	1.5	66.3	0.3	7.3	151	25	770	f	35.61	0.503517	0		1	1
1	QCCH	1	1.2	64.4	0.1	7.35	120	25	770	f	40.66	0.302692	0		1	1
1	QCCH	1	1.7	70.2	1.3	7.39	123	25	770	f	42.9	0.52098	0		1	1
1	QCCH	1	1.7	61.9	0.8	7.35	92	25	770	f	45.41	0.195004	0		1	1
1	QCCH	1	1.6	71	1	7.35	99	25	770	f	47.28	0.285229	0		1	1
1	QCCH	1	1.6	55.2	0.9	7.37	92	25	770	f	48.77	0.209556	0		1	1
1	QCCH	1	1.8	73.1	1	7.29	140	25	770	f	53.82	0.427844	0		1	1
1	QCCH	1	2.3	81.1	0.7	7.29	117	25	770	f	59.82	0.818142	0		1	1
1	QCCH	1	2	76.2	0.8	7.37	108	25	770	f	72.92	0.323357	0		1	1
1	QCCH	1	2.1	74.7	1.2	7.4	91	25	770	f	76.81	0.256124	0		1	1
2	QCCH	0	2.2	79.8	1.1	7.26	150	26	820	f	0.23	0.171137	0		4	0
2	QCCH	0	2.2	64.6	0.8	7.34	122	26	820	f	0.56	0.190153	0		4	0
2	QCCH	0	2.4	74.2	1	7.38	120	26	820	f	0.64	0.085569	0		4	0
2	QCCH	0	2.3	75.5	1.1	7.26	143	26	820	f	0.7	0.228183	0		4	0
2	QCCH	0	2.2	62.3	1.1	7.36	105	26	820	f	0.95	0	0		4	0
2	QCCH	0	2.6	79.5	0.8	7.35	117	26	820	f	1.16	0.142615	0		4	0
2	QCCH	0	2.2	74.2	0.9	7.36	107	26	820	f	1.35	0.171137	0		4	0
2	QCCH	0	2.6	79.7	1	7.38	102	26	820	f	1.53	0.256706	0		4	0
2	QCCH	0	2.5	85	1	7.36	118	26	820	f	1.72	0.171137	0		4	0
2	QCCH	0	2.8	75.3	1.1	7.38	128	26	820	f	1.98	0.456366	0		4	0
2	QCCH	0	2.9	82.6	0.8	7.29	132	26	820	f	2.26	0.627504	0		1	0
2	QCCH	0	3	80.8	1	7.27	141	26	820	f	2.51	0.285229	0		1	0
2	QCCH	0	2.8	87.6	1	7.44	141	26	820	f	2.87	0.256706	0		1	0
2	QCCH	0	2.5	73.7	0.9	7.35	138	26	820	f	3.75	0.284938	0		1	0
2	QCCH	0	2.8	75.8	0.8	7.41	124	26	820	f	4.55	0.540771	0		1	0
2	QCCH	0	2.6	73.1	0.9	7.38	132	26	820	f	4.79	0.369634	0		1	0
2	QCCH	0	2.6	74.5	1.2	7.39	133	26	820	f	5.2	0.398156	0		1	0
2	QCCH	0	2.6	72.5	1	7.4	139	26	820	f	5.52	0	0		1	0
2	QCCH	0	2.5	68.9	0.9	7.31	126	26	820	f	5.89	0.255542	0		1	0
2	QCCH	0	2.4	74.2	0.6	7.39	115	26	820	f	6.37	0.426388	0		1	0
2	QCCH	0	2.8	81.2	0.9	7.33	135	26	820	f	6.89	0.937181	0		1	0
2	QCCH	0	2.6	74.1	1.1	7.34	123	26	820	f	7.33	0.284065	0		1	0
2	QCCH	0	2.3	64.8	0.6	7.36	111	26	820	f	7.87	0.652825	0		1	0
2	QCCH	0	2.3	78.9	0.9	7.38	126	26	820	f	8.54	0.25496	0		1	0
2	QCCH	0	1.8	80	0.9	7.38	109	26	820	f	12.92	0.508755	0		1	0
2	QCCH	0	1.7	79.9	1.2	7.34	116	26	820	f	14.89	0.705214	0		1	0
2	QCCH	0	1.4	77.1	1.4	7.33	116	26	820	f	16.89	0.760223	0		1	0
6	QCCH	1	1	29.1	1.3	7.17	136	24.8571	690	f	0.01	0.356245	0	E. coli	2	0
6	QCCH	1	1.5	79.1	0.5	7.06	85	24.8571	690	f	0.79	0.266311	0	E. coli	2	0
6	QCCH	1	1.2	51.8	0.1	6.95	99	24.8571	690	f	0.86	0.633907	0	E. coli	2	0
9	QCCH	1	2.2	87.5	1.7	7.25	217	25.7143	900	m	1.21	0.323648	0		1	1
9	QCCH	1	2.1	80.2	1.3	7.26	183	25.7143	900	m	1.86	0.324424	0		1	1
9	QCCH	1	2.3	82.5	1.4	7.22	187	25.7143	900	m	2.22	1.01518	0		1	1
9	QCCH	1	2.6	77.8	1.4	7.15	214	25.7143	900	m	3.23	0.531457	0		1	1
9	QCCH	1	2.5	76	1.4	7.23	193	25.7143	900	m	4.84	0.516614	0		1	1
9	QCCH	1	2.8	78.1	1.2	7.17	194	25.7143	900	m	5.22	0.650206	0		1	1
9	QCCH	1	2.8	74.6	1.2	7.24	187	25.7143	900	m	5.42	0.762551	0		1	1
9	QCCH	1	2.6	82	1.3	7.2	189	25.7143	900	m	6.09	0.406597	0		4	1
9	QCCH	1	2.9	73.5	1.1	7.11	216	25.7143	900	m	6.2	0.566965	0		4	1
9	QCCH	1	2.7	75.9	1.3	7.32	185	25.7143	900	m	6.38	0.635362	0		4	1
9	QCCH	1	2.2	70	1.2	7.31	165	25.7143	900	m	7.51	0.905748	0		4	1
9	QCCH	1	2.2	81.7	1.2	7.31	160	25.7143	900	m	10.2	0.433373	0		1	1
9	QCCH	1	2.1	72	1.2	7.29	156	25.7143	900	m	10.52	0.326558	0		1	1
9	QCCH	1	1.9	73.1	1.3	7.23	172	25.7143	900	m	11.23	0.570167	0	CONS	2	1
9	QCCH	1	1.6	72.2	1	7.21	137	25.7143	900	m	12.22	1.37143	0	CONS	2	1
9	QCCH	1	1.4	50.3	0.6	7.29	133	25.7143	900	m	13.05	0.439486	0	CONS	3	1
9	QCCH	1	1.9	80.7	1.1	7.25	140	25.7143	900	m	13.23	0.956099	0	CONS	3	1
9	QCCH	1	1.9	74.4	1.1	7.25	132	25.7143	900	m	13.56	0.587921	0	CONS	3	1
9	QCCH	1	1.5	72.1	0.8	7.26	139	25.7143	900	m	15.53	0.24943	0	CONS	3	1
9	QCCH	1	1.1	69.8	1	7.19	117	25.7143	900	m	16.21	0.246519	1	CONS	3	1
9	QCCH	1	1.5	62.5	0.8	7.18	163	25.7143	900	m	17.2	0.433665	1	CONS	3	1
9	QCCH	1	1.7	56.4	0.7	7.23	176	25.7143	900	m	18.32	0.175212	0	CONS	3	1
9	QCCH	1	1.8	82	0.7	7.26	154	25.7143	900	m	19.35	0.50177	0	CONS	3	1
9	QCCH	1	1.5	75.1	0.8	7.26	149	25.7143	900	m	19.51	0.472083	0	CONS	3	1
9	QCCH	1	1.1	76.5	0.6	7.19	151	25.7143	900	m	20.2	0.629541	0	CONS	3	1
9	QCCH	1	1.2	64.6	1.3	7.26	160	25.7143	900	m	20.48	0.311424	0	CONS	3	1
9	QCCH	1	1.6	86.4	0.8	7.25	132	25.7143	900	m	23.22	0.890613	0		1	1
9	QCCH	1	1.4	72.1	1.1	7.25	151	25.7143	900	m	24.22	1.03614	0		1	1
9	QCCH	1	1.4	75.3	0.9	7.29	136	25.7143	900	m	26.21	NA	0		1	1
9	QCCH	1	1.1	72.5	0.6	7.27	106	25.7143	900	m	30.21	NA	0		1	1
9	QCCH	1	0.8	70	1.1	7.34	89	25.7143	900	m	38.22	0.59607	0		1	1
9	QCCH	1	1.4	79.6	1.3	7.3	83	25.7143	900	m	40.58	0.50177	1		1	1
9	QCCH	1	1.3	68.1	1.2	7.33	118	25.7143	900	m	45.24	1.12927	0		1	1
9	QCCH	1	1.5	69.7	1.4	7.29	121	25.7143	900	m	47.91	0.166481	0		4	1
9	QCCH	1	1.7	87.2	1.4	7.35	110	25.7143	900	m	47.93	0.124569	0		4	1
9	QCCH	1	1.7	75.5	1.3	7.35	110	25.7143	900	m	48.21	0.187436	0		4	1
9	QCCH	1	1.7	74.9	1.2	7.39	106	25.7143	900	m	48.52	0.375163	0		4	1
9	QCCH	1	1.5	57	1.2	7.32	103	25.7143	900	m	50.46	0.686296	0		4	1
9	QCCH	1	1.7	80.6	1.2	7.37	105	25.7143	900	m	52.59	0.808246	0		4	1
22	QCCH	1	2.3	85.1	1.2	7.31	178	27.1429	1100	f	0.81	0.369925	0		1	1
22	QCCH	1	2.1	90.4	1.6	7.37	185	27.1429	1100	f	1.3	0.636235	0		1	1
22	QCCH	1	2.4	85.4	1.1	7.32	156	27.1429	1100	f	1.77	0.574242	0		1	1
22	QCCH	1	2.2	88	1.3	7.28	199	27.1429	1100	f	2.31	1.00441	0		1	1
22	QCCH	1	2	89.5	1.4	7.29	167	27.1429	1100	f	2.58	0.838515	0		1	1
22	QCCH	1	2.2	87.3	1.4	7.27	187	27.1429	1100	f	3.29	1.07863	0		1	1
22	QCCH	1	2.5	80.7	1	7.29	151	27.1429	1100	f	3.62	0.785253	0		1	1
22	QCCH	1	2.3	82.4	1.3	7.25	153	27.1429	1100	f	4.25	0.314043	0		1	1
22	QCCH	1	2.8	82.4	0.8	7.23	143	27.1429	1100	f	5.26	0.246228	0		1	1
22	QCCH	1	2.5	82	1.2	7.17	158	27.1429	1100	f	6.33	0.898762	0		1	1
22	QCCH	1	2.6	79.5	0.9	7.15	149	27.1429	1100	f	6.73	0.741304	0		1	1
22	QCCH	1	2.5	70.9	0.9	7.14	142	27.1429	1100	f	6.88	0.376619	0		1	1
22	QCCH	1	3.2	86.2	1.1	7.27	143	27.1429	1100	f	7.28	1.02042	0	CONS	2	1
22	QCCH	1	3.2	81.4	1.2	7.29	138	27.1429	1100	f	7.59	0.281736	0	CONS	2	1
22	QCCH	1	2.7	63.4	1.1	7.25	127	27.1429	1100	f	8.34	0.519524	0	CONS	3	1
22	QCCH	1	2.9	79.6	1.1	7.34	137	27.1429	1100	f	8.67	0.656027	0	CONS	3	1
22	QCCH	1	2.7	81.1	1	7.35	121	27.1429	1100	f	9	0.245646	0	CONS	3	1
22	QCCH	1	2.7	77	1	7.35	140	27.1429	1100	f	9.3	1.00616	0	CONS	3	1
22	QCCH	1	2.6	74.5	0.8	7.34	122	27.1429	1100	f	10.19	0.608586	0	CONS	3	1
22	QCCH	1	2.6	78.6	1	7.32	123	27.1429	1100	f	11.62	0.700848	0	CONS	3	1
22	QCCH	1	2.1	72.2	0.7	7.33	118	27.1429	1100	f	13.3	0.952898	0		1	1
22	QCCH	1	1.6	58	0.6	7.29	138	27.1429	1100	f	13.96	0.866747	0		1	1
22	QCCH	1	1.7	80.1	1	7.3	110	27.1429	1100	f	14.17	0.41853	0		4	1
22	QCCH	1	2.3	73.3	1.1	7.35	109	27.1429	1100	f	15.32	0.323648	1		4	1
29	QCCH	1	2.2	75.2	1.1	7.47	152	23.5714	490	m	0.42	0.46568	1		1	0
29	QCCH	1	1.9	66.8	0.8	7.3	131	23.5714	490	m	0.73	0.552995	1		1	0
29	QCCH	1	2.3	81.6	0.9	7.22	138	23.5714	490	m	1.31	0.610623	1		1	0
29	QCCH	1	2.1	83.5	1.2	7.27	133	23.5714	490	m	1.51	0.755857	1		1	0
29	QCCH	1	2.3	89.3	1.1	7.19	148	23.5714	490	m	1.71	0.640019	1		1	0
29	QCCH	1	1.6	76.6	1.8	7.22	190	23.5714	490	m	1.96	0.435411	1		1	0
29	QCCH	1	2.1	80	1.1	7.2	175	23.5714	490	m	2.07	1.04574	1		1	0
29	QCCH	1	2.6	67.8	0.9	7.19	172	23.5714	490	m	2.39	0.697356	1		1	0
29	QCCH	1	3.9	79.2	0.4	7.19	161	23.5714	490	m	2.61	0.668251	1		1	0
29	QCCH	1	2.4	80.7	1	7.23	164	23.5714	490	m	2.99	0.377201	0		1	0
29	QCCH	1	2	95.7	1.1	7.09	142	23.5714	490	m	3.55	1.01635	0	CONS	2	0
31	QCCH	1	2.3	88.9	1.5	7.32	126	23.5714	460	f	0.29	0.605384	1		1	1
31	QCCH	1	3	91.4	1.3	7.51	108	23.5714	460	f	0.45	0.36323	1		1	1
31	QCCH	1	2.8	85.3	1.2	7.39	105	23.5714	460	f	0.55	0.545137	1		1	1
31	QCCH	1	2.5	88	1.2	7.22	157	23.5714	460	f	0.83	0.272423	1		1	1
31	QCCH	1	3	93.2	0.8	7.23	132	23.5714	460	f	0.93	0.484307	1		1	1
31	QCCH	1	2.5	59.9	1.1	7.12	146	23.5714	460	f	0.97	0.484307	1		1	1
31	QCCH	1	3.1	84.4	1.1	7.16	138	23.5714	460	f	1.07	0.697065	1		1	1
31	QCCH	1	3.2	88.6	1.1	7.2	141	23.5714	460	f	1.24	0.575115	1		1	1
31	QCCH	1	3.9	87.4	0.8	7.21	130	23.5714	460	f	1.63	0.454038	1		1	1
31	QCCH	1	3.9	87.2	1.2	7.15	134	23.5714	460	f	1.71	0.423769	1		1	1
31	QCCH	1	4	86.6	1.4	7.23	132	23.5714	460	f	1.79	0.727043	1		1	1
31	QCCH	1	3.7	86.5	1.2	7.15	130	23.5714	460	f	1.93	0.575406	1		1	1
31	QCCH	1	3.3	85.6	0.9	7.11	151	23.5714	460	f	2.01	0.514576	1		1	1
31	QCCH	1	3.3	89.7	1.2	7.21	158	23.5714	460	f	2.63	0.605384	1		1	1
31	QCCH	1	3.4	91.6	1	7.24	144	23.5714	460	f	2.8	0.847538	1		1	1
31	QCCH	1	3.5	92	1.2	7.39	149	23.5714	460	f	3.23	0.282513	0		1	1
31	QCCH	1	3.6	82.6	0.9	7.24	144	23.5714	460	f	3.82	0.423769	0	CONS	2	1
31	QCCH	1	3.1	68.5	0.5	7.38	134	23.5714	460	f	4.65	0.543681	0	CONS	2	1
31	QCCH	1	2.7	62.8	0.5	7.27	137	23.5714	460	f	5.03	0.755275	0	CONS	3	1
31	QCCH	1	2.9	64.3	0.6	7.24	122	23.5714	460	f	5.6	0.754402	0	CONS	3	1
31	QCCH	1	2.9	72.9	0.9	7.28	141	23.5714	460	f	5.83	0.27155	0	CONS	3	1
31	QCCH	1	2.2	50.1	0.5	7.12	120	23.5714	460	f	6.62	0.512248	1	CONS	3	1
31	QCCH	1	2.3	83.8	1.6	7.41	157	23.5714	460	f	6.78	0.693281	1	CONS	3	1
31	QCCH	1	2.1	61.9	0.5	7.16	146	23.5714	460	f	7.41	0.360902	1	CONS	3	1
31	QCCH	1	2.1	73.8	0.6	7.19	140	23.5714	460	f	8.32	0.240989	0	CONS	3	1
31	QCCH	1	2.2	70.6	0.6	7.22	131	23.5714	460	f	8.98	0.661848	0	CONS	3	1
31	QCCH	1	2.4	82.8	0.7	7.19	124	23.5714	460	f	9.58	0.450836	0		1	1
31	QCCH	1	2.2	66	0.4	7.2	142	23.5714	460	f	10.48	1.08154	0		1	1
31	QCCH	1	1.5	41.3	0	7.26	129	23.5714	460	f	12.47	1.01926	0		1	1
31	QCCH	1	1.5	78.2	0.9	7.31	115	23.5714	460	f	13.48	0.89818	0		1	1
31	QCCH	1	1	60.5	0.3	7.27	109	23.5714	460	f	14.47	0.598399	0		1	1
31	QCCH	1	1.2	67.9	0.6	7.32	115	23.5714	460	f	16.48	0.657773	0		1	1
31	QCCH	1	1.1	70.2	0.8	7.37	99	23.5714	460	f	16.59	0.657773	0		1	1
31	QCCH	1	0.8	50.3	1.6	7.3	91	23.5714	460	f	17.47	0.537569	1		1	1
31	QCCH	1	1.4	84.6	1.4	7.31	98	23.5714	460	f	17.92	0.447635	1		1	1
31	QCCH	1	1.9	77.2	0.5	7.12	126	23.5714	460	f	18.49	0.715983	1		1	1
31	QCCH	1	2	84	0.9	7.27	115	23.5714	460	f	19.13	0.626049	0		1	1
31	QCCH	1	2.4	87.4	0.8	7.22	143	23.5714	460	f	19.49	0.625758	0		1	1
31	QCCH	1	1.8	78.6	0.4	7.25	127	23.5714	460	f	20.44	0.505845	0		1	1
31	QCCH	1	2.2	73.2	0.5	7.23	132	23.5714	460	f	21.39	0.178123	0		1	1
31	QCCH	1	2.1	72.9	0.5	7.24	140	23.5714	460	f	21.91	0.296871	0		1	1
31	QCCH	1	1.9	82.8	0.7	7.27	119	23.5714	460	f	22.39	0.20781	0		1	1
31	QCCH	1	1.5	70.9	0.4	7.25	112	23.5714	460	f	23.49	0.444142	0		1	1
31	QCCH	1	1.8	78.6	0.7	7.28	121	23.5714	460	f	25.47	0.413291	0		1	1
31	QCCH	1	1.6	80.1	1	7.26	120	23.5714	460	f	26.46	0.353917	0		1	1
31	QCCH	1	1.2	56.1	0.5	7.25	121	23.5714	460	f	29.1	0.293961	0		1	1
31	QCCH	1	1.4	71.8	0.3	7.24	101	23.5714	460	f	30.47	1.083	0		1	1
31	QCCH	1	1.5	66.3	0.6	7.27	112	23.5714	460	f	31.46	0.322192	0		1	1
31	QCCH	1	1.5	65.7	0.7	7.23	90	23.5714	460	f	32.2	0.272811	0		1	1
31	QCCH	1	1.4	76.9	0.3	7.23	105	23.5714	460	f	32.47	0.496531	0		1	1
31	QCCH	1	1.2	76.5	0.3	7.28	87	23.5714	460	f	33.01	0.963376	0		1	1
31	QCCH	1	1.4	63.9	0.2	7.28	126	23.5714	460	f	37.47	0.760514	0		1	1
31	QCCH	1	1.4	73.1	0.9	7.38	120	23.5714	460	f	38.49	NA	0		1	1
31	QCCH	1	1.4	63.9	0.7	7.36	118	23.5714	460	f	39.48	0.353917	0		1	1
31	QCCH	1	1.3	49	0.9	7.2	85	23.5714	460	f	41.11	0.265729	1		1	1
31	QCCH	1	1.2	67	0.5	7.32	106	23.5714	460	f	41.31	0.295125	1		1	1
31	QCCH	1	1.8	74.6	0.5	7.36	139	23.5714	460	f	46.47	0.529129	0		1	1
31	QCCH	1	1.9	82.7	1.3	7.28	90	23.5714	460	f	51.46	NA	0		1	1
31	QCCH	1	1.9	63.4	1.1	7.31	106	23.5714	460	f	52.49	NA	0		1	1
31	QCCH	1	2	80.2	1	7.3	94	23.5714	460	f	52.77	0.495949	0		1	1
31	QCCH	1	2.1	84.7	1.3	7.33	103	23.5714	460	f	53.1	0.495949	0		1	1
31	QCCH	1	2.3	73.2	1.1	7.31	93	23.5714	460	f	54.73	0.262236	0		1	1
31	QCCH	1	2.2	74.2	1.2	7.34	93	23.5714	460	f	54.78	0.525054	0		1	1
31	QCCH	1	2	64.7	0.7	7.36	88	23.5714	460	f	55.47	0.234004	0		1	1
31	QCCH	1	1.9	78.5	0.8	7.26	108	23.5714	460	f	58.48	0.526218	0		1	1
31	QCCH	1	2.1	59.3	1	7.19	119	23.5714	460	f	59.5	0.175212	0		1	1
31	QCCH	1	1.9	61.4	1.4	7.22	88	23.5714	460	f	60.08	0.204608	0		1	1
31	QCCH	1	2.1	78.4	1	7.26	95	23.5714	460	f	60.38	0.2634	0		1	1
31	QCCH	1	2	56.4	0.7	7.34	86	23.5714	460	f	61.54	0.175212	0		1	1
31	QCCH	1	1.9	60.7	0.7	7.32	77	23.5714	460	f	62.46	1.02275	1		1	1
31	QCCH	1	1.8	64.8	0.6	7.38	131	23.5714	460	f	64.65	0.175212	0		1	1
31	QCCH	1	1.7	54.3	0.6	7.29	141	23.5714	460	f	65.56	0.234004	0		1	1
31	QCCH	1	1.7	79.9	0.7	7.38	103	23.5714	460	f	70.46	0.436575	0		1	1
31	QCCH	1	1.3	57.6	0.5	7.35	102	23.5714	460	f	73.47	0.81494	0		1	1
31	QCCH	1	1.8	72.2	0.9	7.35	100	23.5714	460	f	75.47	0.81494	0		1	1
31	QCCH	1	1.2	59.3	0.8	7.4	65	23.5714	460	f	81.58	0.668251	0		1	1
31	QCCH	1	1.2	53.9	1.1	7.37	76	23.5714	460	f	87.53	0.608877	0		1	1
31	QCCH	1	1.5	84.2	1.2	7.51	92	23.5714	460	f	118.93	0.39641	0		1	1
31	QCCH	1	1.7	78.8	1.3	7.29	94	23.5714	460	f	119.08	0.226728	0		1	1
31	QCCH	1	1.4	61	1.3	7.34	90	23.5714	460	f	119.17	0.263885	0		1	1
31	QCCH	1	1.7	80.2	1.3	7.4	82	23.5714	460	f	119.3	0.197623	0		1	1
31	QCCH	1	1.7	82.1	0.9	7.37	89	23.5714	460	f	119.45	0.339655	0		1	1
31	QCCH	1	1.6	74.3	1	7.42	88	23.5714	460	f	119.75	0.67902	0		1	1
32	QCCH	0	1.7	82.9	1.1	7.46	179	27	692	f	0.18	0.31317	0		4	0
32	QCCH	0	1.7	81.3	1.1	7.23	148	27	692	f	1.46	0.076061	0		4	0
32	QCCH	0	2	75.3	0.9	7.2	137	27	692	f	1.54	0.114092	0		4	0
32	QCCH	0	2.2	89	1.1	7.37	129	27	692	f	1.89	0.426388	0		4	0
32	QCCH	0	2.1	89	1.1	7.28	145	27	692	f	2.16	0.398156	0		1	0
32	QCCH	0	1.7	70.2	0.8	7.16	153	27	692	f	2.72	0.937181	0		1	0
32	QCCH	0	1.7	74.8	0.9	7.19	107	27	692	f	2.92	0.142032	0		1	0
32	QCCH	0	1.7	85	1.5	7.2	160	27	692	f	3.68	0.964831	0		1	0
32	QCCH	0	1.5	81.8	0.9	7.27	105	27	692	f	5.2	0.25496	0		1	0
32	QCCH	0	2.1	84.3	1.3	7.25	132	27	692	f	5.71	0.254669	0		1	0
32	QCCH	0	1.5	91.5	0.9	7.37	82	27	692	f	6.37	0.311715	0		1	0
32	QCCH	0	1.5	81.2	1.6	7.15	87	27	692	f	9.73	0.084696	0		1	0
33	QCCH	0	2.2	NA	1.6	7.26	178	25.2857	820	f	0.39	0.433665	0		4	1
33	QCCH	0	2.2	NA	1.7	7.34	160	25.2857	820	f	0.66	0.518069	0		4	1
33	QCCH	0	2	NA	1.5	7.41	157	25.2857	820	f	0.73	0.372544	0		4	1
33	QCCH	0	2.1	NA	1.2	7.34	169	25.2857	820	f	0.98	0.270677	0		4	1
33	QCCH	0	2	NA	1.5	7.32	165	25.2857	820	f	1.08	0.264856	0		4	1
33	QCCH	0	2.3	NA	1.7	7.25	163	25.2857	820	f	1.35	0.276498	0		4	1
33	QCCH	0	2.2	NA	1.3	7.26	164	25.2857	820	f	1.59	0.314334	0		4	1
33	QCCH	0	1.9	NA	1.6	7.29	177	25.2857	820	f	2.08	0.456949	0		1	1
33	QCCH	0	2	NA	1.9	7.27	180	25.2857	820	f	3.48	0.503517	0		1	1
33	QCCH	0	2	NA	1.2	7.24	154	25.2857	820	f	4.48	0.459859	0		1	1
33	QCCH	0	2.1	NA	1.1	7.19	181	25.2857	820	f	5.47	0.809119	0		1	1
33	QCCH	0	2.1	NA	1	7.25	145	25.2857	820	f	8.49	0.378365	0		1	1
33	QCCH	0	1.6	NA	1.1	7.22	140	25.2857	820	f	10.48	0.264856	0		1	1
33	QCCH	0	1.3	NA	1.7	7.32	119	25.2857	820	f	14.44	0.238661	0		1	1
33	QCCH	0	1	NA	1.6	7.3	109	25.2857	820	f	16.51	0.285229	0		1	1
33	QCCH	0	1.5	NA	1.5	7.31	109	25.2857	820	f	16.73	0.279408	0		1	1
33	SMH	0	1.4	NA	0.8	7.32	95	25.2857	820	f	17.15	0.228959	0		1	1
33	SMH	0	1	NA	1.5	7.34	113	25.2857	820	f	18.12	0.448217	0		1	1
33	SMH	0	1.3	NA	1.2	7.34	96	25.2857	820	f	19.78	0.738103	1		1	1
33	SMH	0	1.2	NA	1.2	7.33	147	25.2857	820	f	21.92	0.735192	0		1	1
33	SMH	0	1.5	NA	1.1	7.34	123	25.2857	820	f	25.39	0.4325	0		1	1
33	SMH	0	1.4	NA	1.5	7.3	107	25.2857	820	f	29.46	0.997137	0		1	1
33	SMH	0	1.6	NA	1	7.3	119	25.2857	820	f	33.43	0.265729	0		1	1
33	SMH	0	1.5	NA	1.3	7.36	82	25.2857	820	f	37.73	0.278535	0		1	1
33	SMH	0	1.8	NA	1.1	7.38	113	25.2857	820	f	47.64	0.681057	0		1	1
33	SMH	0	1.9	NA	0.8	7.38	127	25.2857	820	f	50.39	0.678147	0		1	1
33	SMH	0	1.7	NA	1.6	7.35	119	25.2857	820	f	66.75	0.363521	0		1	1
33	SMH	0	1.9	NA	1	7.37	106	25.2857	820	f	70.91	0.27155	0		1	1
33	SMH	0	1.6	67.4	1.6	7.38	113	25.2857	820	f	84.81	0.596653	0		1	1
35	QCCH	1	2	85.9	1.3	7.37	173	23.5714	680	m	0.05	0.627504	1		1	0
35	QCCH	1	4.1	94.2	0.4	7.3	132	23.5714	680	m	0.13	0.59607	1		1	0
35	QCCH	1	2.9	85.9	1.1	7.27	144	23.5714	680	m	0.52	0.209556	1		1	0
35	QCCH	1	3.2	78.4	0.9	7.11	141	23.5714	680	m	0.77	0.439486	1		1	0
35	QCCH	1	3	84.8	1.2	7.28	142	23.5714	680	m	0.83	0.28261	1		1	0
35	QCCH	1	3.2	85.7	1.1	7.19	125	23.5714	680	m	0.89	0.28261	1		1	0
35	QCCH	1	3	82	1.2	7.16	124	23.5714	680	m	0.97	0.28261	1		1	0
35	QCCH	1	3	92.2	1.1	7.25	122	23.5714	680	m	1.06	0.344894	1		1	0
35	QCCH	1	2.8	89.5	1.2	7.23	113	23.5714	680	m	1.15	0.69008	1		1	0
35	QCCH	1	2.8	85.2	1.2	7.19	107	23.5714	680	m	1.28	0.784671	1		1	0
35	QCCH	1	2.9	80.3	1.1	7.2	120	23.5714	680	m	1.42	0.50177	0		1	0
35	QCCH	1	2.7	92.5	1.3	7.19	150	23.5714	680	m	1.59	0.28261	0		1	0
35	QCCH	1	3	83.7	0.9	7.13	151	23.5714	680	m	1.77	0.313752	0		1	0
35	QCCH	1	3	87.2	1	7.23	151	23.5714	680	m	1.96	0.344894	0		1	0
35	QCCH	1	3.1	92.3	1.1	7.17	147	23.5714	680	m	2.15	0.50177	0		1	0
35	QCCH	1	3.3	79.1	1.1	7.08	142	23.5714	680	m	2.43	0.658937	0		1	0
35	QCCH	1	3.3	82.4	1.2	7.11	145	23.5714	680	m	2.6	0.470337	0		1	0
35	QCCH	1	2.8	93.7	1.6	7.23	144	23.5714	680	m	2.97	0.753237	0		1	0
35	QCCH	1	3	89.6	1.6	7.19	131	23.5714	680	m	3.18	0.564637	0		1	0
35	QCCH	1	2.6	93.6	1.4	7.22	132	23.5714	680	m	3.4	0.59607	0		1	0
35	QCCH	1	2.4	93.2	1.6	7.19	126	23.5714	680	m	3.72	0.157167	0		1	0
35	QCCH	1	2.6	87	1.5	7.24	125	23.5714	680	m	3.93	0.251467	0		1	0
35	QCCH	1	2.7	87.8	1.6	7.21	121	23.5714	680	m	4.19	0.376037	0		1	0
35	QCCH	1	2.4	94.8	1.2	7.29	126	23.5714	680	m	4.46	0.251467	1		1	0
35	QCCH	1	2.8	90.8	1.3	7.2	121	23.5714	680	m	4.71	0.251467	1		1	0
35	QCCH	1	2.5	95.5	1.6	7.12	114	23.5714	680	m	4.96	0.28261	1		1	0
35	QCCH	1	2	94.2	1.5	7.18	152	23.5714	680	m	5.18	0.533204	1		1	0
35	QCCH	1	2.4	90.6	1.3	7.23	106	23.5714	680	m	5.68	0.627504	1		1	0
35	QCCH	1	2.7	75.9	1.4	7.09	150	23.5714	680	m	5.98	0.376037	1		1	0
35	QCCH	1	2.5	76.2	1.5	7.32	149	23.5714	680	m	6.11	0.533204	1		1	0
35	QCCH	1	2.5	83.5	1.1	7.27	150	23.5714	680	m	6.25	0.941547	1		1	0
35	QCCH	1	2.2	93	1.4	7.32	146	23.5714	680	m	6.44	1.09784	0		1	0
35	QCCH	1	1.9	93.3	1	7.42	132	23.5714	680	m	6.75	0.910113	0		1	0
35	QCCH	1	2.6	83.7	0.9	7.33	139	23.5714	680	m	6.93	1.03527	0		1	0
35	QCCH	1	2.3	82.5	0.6	7.23	136	23.5714	680	m	6.96	1.12927	0		1	0
35	QCCH	1	2.5	75.7	0.7	7.25	133	23.5714	680	m	7.11	NA	0		1	0
35	QCCH	1	2.1	85.1	1.1	7.36	124	23.5714	680	m	7.49	1.04506	0		1	0
35	QCCH	1	2.1	94.8	0.7	7.22	114	23.5714	680	m	8.89	0.34373	0		1	0
35	QCCH	1	2.4	83.1	0.8	7.29	131	23.5714	680	m	9.24	0.374872	0		1	0
35	QCCH	1	2.1	85.3	0.9	7.1	117	23.5714	680	m	9.7	0.187436	1		1	0
35	QCCH	1	2.2	81.6	0.6	7.26	115	23.5714	680	m	9.76	0.187436	1		1	0
35	QCCH	1	2.2	69	0.9	7.33	151	23.5714	680	m	9.8	0.375163	1		1	0
35	QCCH	1	2.5	88.2	0.6	7.22	113	23.5714	680	m	10.18	0.750036	1		1	0
35	QCCH	1	2.2	54	0.3	7.13	138	23.5714	680	m	10.22	0.938054	1		1	0
35	QCCH	1	2.5	88.2	0.8	7.27	169	23.5714	680	m	10.53	0.416396	1		1	0
35	QCCH	1	2.7	60.3	0.5	7.22	169	23.5714	680	m	11.49	0.415231	0		1	0
35	QCCH	1	3	70.9	1.2	7.36	179	23.5714	680	m	11.72	0.561144	0		1	0
35	QCCH	1	2.6	53.8	0.8	7.22	173	23.5714	680	m	12.19	0.904292	0		1	0
35	QCCH	1	2.4	62.2	0.7	7.27	165	23.5714	680	m	12.55	0.249139	0		1	0
35	QCCH	1	2.2	69.5	0.6	7.24	162	23.5714	680	m	12.98	0.683968	0		1	0
35	QCCH	1	2.2	75.5	0.6	7.31	170	23.5714	680	m	13.28	0.621974	0		1	0
35	QCCH	1	1.8	44	0.3	7.31	165	23.5714	680	m	13.55	0.249139	0		1	0
35	QCCH	1	1.6	57.2	0.4	7.27	157	23.5714	680	m	14.07	0.217996	0		1	0
35	QCCH	1	1.6	38.8	1.1	7.27	150	23.5714	680	m	14.7	0.527092	0		1	0
35	QCCH	1	1.4	56.1	0.4	7.22	151	23.5714	680	m	15.37	0.434247	0		1	0
35	QCCH	1	1.6	76.6	1	7.25	178	23.5714	680	m	16.78	0.588212	0		1	0
35	QCCH	1	1.8	76.9	0.7	7.28	156	23.5714	680	m	16.94	0.711617	0		1	0
35	QCCH	1	1.9	75.1	0.7	7.27	154	23.5714	680	m	17.04	0.680766	0		1	0
35	QCCH	1	1.6	72.9	0.8	7.15	170	23.5714	680	m	17.91	0.24681	0		1	0
35	QCCH	1	1.8	76.2	0.8	7.23	139	23.5714	680	m	19.42	0.370216	0		1	0
35	QCCH	1	1.7	73.9	0.9	7.22	130	23.5714	680	m	20.29	0.616735	0		1	0
35	QCCH	1	2.3	59.5	0.3	7.17	137	23.5714	680	m	20.93	0.83153	0		1	0
35	QCCH	1	2.1	80.1	1	7.31	142	23.5714	680	m	21.68	0.245646	0		1	0
35	QCCH	1	2.3	76.8	1	7.27	138	23.5714	680	m	22.58	0.245646	0		1	0
35	QCCH	1	2.5	70.9	0.7	7.24	111	23.5714	680	m	24.12	0.675818	0		1	0
35	QCCH	1	2.7	44.3	1.1	7.04	100	23.5714	680	m	24.43	0.859471	1	S. aureus	2	0
35	QCCH	1	4	81.8	1	7.25	83	23.5714	680	m	24.76	0.706378	1	S. aureus	2	0
35	QCCH	1	1.5	87.2	0.7	7.32	101	23.5714	680	m	25.23	1.13626	1	S. aureus	2	0
35	QCCH	1	3.1	87.8	1.2	7.31	136	23.5714	680	m	25.88	0.367887	1	S. aureus	3	0
35	QCCH	1	2.6	85	0.9	7.28	136	23.5714	680	m	26.15	0.491292	1	S. aureus	3	0
35	QCCH	1	2.4	68.8	1.4	7.33	139	23.5714	680	m	26.81	0.521853	0	S. aureus	3	0
35	QCCH	1	2.7	82.8	0.8	7.17	129	23.5714	680	m	27.38	1.19622	0	S. aureus	3	0
35	QCCH	1	2.5	73.7	0.3	7.37	117	23.5714	680	m	28.11	0.858015	0	S. aureus	3	0
35	QCCH	1	2.3	84.9	0.9	7.27	120	23.5714	680	m	28.48	0.32714	0	S. aureus	3	0
35	QCCH	1	1.7	73.4	0.6	7.35	103	23.5714	680	m	29.16	1.16449	0	S. aureus	3	0
35	QCCH	1	2	78.2	0.9	7.34	132	23.5714	680	m	29.79	0.919427	1	S. aureus	3	0
35	QCCH	1	1.5	80	0.6	7.31	139	23.5714	680	m	30.8	1.89823	1	S. aureus	3	0
35	QCCH	1	2.2	81.5	0.9	7.34	120	23.5714	680	m	31.1	0.887703	1	S. aureus	3	0
35	QCCH	1	1.8	80.2	0.4	7.31	121	23.5714	680	m	31.37	0.642929	1	S. aureus	3	0
35	QCCH	1	1.9	91	1	7.12	116	23.5714	680	m	31.66	0.213922	0	S. aureus	3	0
35	QCCH	1	1.6	51.9	0.7	7.34	106	23.5714	680	m	31.91	0.244482	0	S. aureus	3	0
35	QCCH	1	1.5	64.2	0.3	6.87	100	23.5714	680	m	32.4	0.73461	0	S. aureus	3	0
35	QCCH	1	2	55.4	0.3	7.37	104	23.5714	680	m	32.55	0.520106	0	S. aureus	3	0
35	QCCH	1	2.4	65.4	1	7.28	120	23.5714	680	m	32.67	0.366723	0	S. aureus	3	0
35	QCCH	1	2.4	64	0.5	7.41	119	23.5714	680	m	33.02	0.795731	0	S. aureus	3	0
35	QCCH	1	1.7	65.3	0.6	7.24	133	23.5714	680	m	33.3	0.550667	0	S. aureus	3	0
35	QCCH	1	1.6	58.7	0.3	7.02	112	23.5714	680	m	33.68	0.275042	1	S. aureus	3	0
35	QCCH	1	1.4	69.8	0.5	7.11	106	23.5714	680	m	33.97	NA	1	S. aureus	3	0
35	QCCH	1	1.4	70	0.7	7.2	111	23.5714	680	m	34.4	0.336163	1	S. aureus	3	0
35	QCCH	1	1.2	53	0	7.04	90	23.5714	680	m	34.84	0.683385	1	S. aureus	3	0
35	QCCH	1	1.5	38.4	0.2	7	99	23.5714	680	m	35.26	0.86209	1	S. aureus	3	0
35	QCCH	1	1.3	36.6	0	7.05	91	23.5714	680	m	35.71	0.519815	1	S. aureus	3	0
35	QCCH	1	1.4	57.5	0.5	7.21	87	23.5714	680	m	36.8	1.18865	1	S. aureus	3	0
42	SMH	1	1.8	76.5	1.6	7.31	221	32.4286	1885	m	0.44	0.37138	0		1	1
42	SMH	1	2.3	76	1.2	7.36	139	32.4286	1885	m	1.12	0.277953	0		1	1
42	SMH	1	1.8	62.3	1.3	7.35	174	32.4286	1885	m	1.75	0.277662	0		1	1
42	SMH	1	2.1	67.9	1.2	7.33	176	32.4286	1885	m	2	0.46277	0		1	1
42	SMH	1	2.3	79.2	1.6	7.38	175	32.4286	1885	m	2.32	0.617608	0		1	1
42	SMH	1	2.3	82.7	1.3	7.33	173	32.4286	1885	m	2.5	0.370216	0		1	1
42	SMH	1	2.3	81.2	1.5	7.39	175	32.4286	1885	m	2.8	0.524472	0		1	1
42	SMH	1	1.9	73.9	1.5	7.4	175	32.4286	1885	m	3.11	0.739558	0		1	1
42	SMH	1	2.2	89.7	1.5	7.39	163	32.4286	1885	m	3.43	0.46277	0		1	1
42	SMH	1	2.1	79.3	1.4	7.37	170	32.4286	1885	m	3.72	0.338491	0		1	1
42	SMH	1	1.7	72.6	1.5	7.31	165	32.4286	1885	m	4.55	0.204899	0		1	1
42	SMH	1	1.9	89.9	1.4	7.34	173	32.4286	1885	m	5.02	0.614698	0		1	1
42	SMH	1	1.9	87.4	1.8	7.31	178	32.4286	1885	m	6.33	0.799223	0		1	1
42	SMH	1	1.4	84.2	1.8	7.34	190	32.4286	1885	m	7.21	0.675818	0		1	1
42	SMH	1	1.7	84.7	1.7	7.32	169	32.4286	1885	m	7.83	0.706378	0		1	1
42	SMH	1	1.5	84.7	1.6	7.38	159	32.4286	1885	m	9.97	0.644094	0		1	1
42	SMH	1	1.4	91.7	1.2	7.44	135	32.4286	1885	m	16.98	0.305603	0		1	1
42	SMH	1	1.4	76.1	1.2	7.3	139	32.4286	1885	m	18.27	0.921173	0	CONS	2	1
42	SMH	1	1.2	94.5	1.1	7.47	139	32.4286	1885	m	18.35	0.86209	0	CONS	2	1
42	SMH	1	1.3	73.7	1.3	7.3	135	32.4286	1885	m	18.55	0.346932	0	CONS	2	1
42	SMH	1	1.3	87.3	1.3	7.38	124	32.4286	1885	m	19.05	NA	0	CONS	2	1
42	SMH	1	1.4	92.1	1.1	7.4	124	32.4286	1885	m	19.42	0.663885	0	CONS	3	1
42	SMH	1	1.5	91.7	1.1	7.4	122	32.4286	1885	m	20.15	0.579481	0	CONS	3	1
42	SMH	1	1.6	90	1.2	7.42	114	32.4286	1885	m	20.61	0.40747	0	CONS	3	1
42	SMH	1	1.2	91	1.5	7.39	111	32.4286	1885	m	25.03	0.295707	0		1	1
46	QCCH	1	2.7	95	1.4	7.34	151	26.5714	1040	m	0.92	0.342566	0	Group B Streptococcus	2	1
46	QCCH	1	2.8	92.3	1.6	7.33	117	26.5714	1040	m	1.03	0.455784	0	Group B Streptococcus	3	1
46	QCCH	1	2.3	98.8	1.6	7.18	123	26.5714	1040	m	1.65	0.540189	0	Group B Streptococcus	3	1
46	QCCH	1	2.1	68.8	0.9	7.2	124	26.5714	1040	m	1.89	0.348387	0	Group B Streptococcus	3	1
46	QCCH	1	2.4	92.4	1.4	7.32	155	26.5714	1040	m	2.2	0.420858	0	Group B Streptococcus	3	1
46	QCCH	1	2.2	81.2	1.5	7.25	174	26.5714	1040	m	2.69	0.409216	0	Group B Streptococcus	3	1
46	QCCH	1	2.3	86.1	1.1	7.35	177	26.5714	1040	m	3.26	0.189183	0	Group B Streptococcus	3	1
46	QCCH	1	2.3	81.2	1.4	7.33	199	26.5714	1040	m	3.76	0.270385	0	Group B Streptococcus	3	1
46	QCCH	1	2.1	71.9	0.9	7.29	170	26.5714	1040	m	4.65	0.348096	0	Group B Streptococcus	3	1
46	QCCH	1	2.1	89.1	1	7.3	166	26.5714	1040	m	5.75	0.889449	0	Group B Streptococcus	3	1
46	QCCH	1	1.7	77.1	1	7.31	149	26.5714	1040	m	8.04	0.215377	0	Group B Streptococcus	3	1
46	QCCH	1	2	85	1.3	7.31	137	26.5714	1040	m	8.75	0.390007	0	Group B Streptococcus	3	1
46	QCCH	1	1.7	82.6	1.2	7.36	154	26.5714	1040	m	10.91	0.477322	0	Group B Streptococcus	3	1
47	QCCH	1	2.4	NA	1.2	7.35	110	25.5714	680	f	0.16	0.547756	0	Streptococcus gallolyticus	2	1
47	QCCH	1	2.1	NA	1.2	7.42	100	25.5714	680	f	0.42	0.251467	0	Streptococcus gallolyticus	2	1
47	QCCH	1	2.4	NA	1.2	7.37	146	25.5714	680	f	1.16	0.465389	0	Streptococcus gallolyticus	3	1
47	QCCH	1	2.5	NA	1.5	7.36	152	25.5714	680	f	1.28	0.293766	0	Streptococcus gallolyticus	3	1
47	QCCH	1	2.5	NA	1.1	7.35	151	25.5714	680	f	1.4	0.248848	0	Streptococcus gallolyticus	3	1
47	QCCH	1	2.6	NA	0.9	7.36	138	25.5714	680	f	1.51	0.325976	0	Streptococcus gallolyticus	3	1
47	QCCH	1	2.4	NA	0.8	7.33	147	25.5714	680	f	1.64	0.53233	0	Streptococcus gallolyticus	3	1
47	QCCH	1	2.4	NA	1.1	7.32	154	25.5714	680	f	2.03	0.558234	0	Streptococcus gallolyticus	3	1
47	QCCH	1	2.6	NA	1	7.33	135	25.5714	680	f	2.4	0.369634	0	Streptococcus gallolyticus	3	1
47	QCCH	1	2.6	NA	1.3	7.33	137	25.5714	680	f	2.94	0.453165	0	Streptococcus gallolyticus	3	1
47	QCCH	1	2.6	NA	1.3	7.28	131	25.5714	680	f	3.27	0.348484	0	Streptococcus gallolyticus	3	1
47	QCCH	1	2.6	NA	1.7	7.31	133	25.5714	680	f	3.4	0.385059	0	Streptococcus gallolyticus	3	1
47	QCCH	1	2.6	NA	1.5	7.25	148	25.5714	680	f	3.56	0.407761	0	Streptococcus gallolyticus	3	1
47	QCCH	1	2.5	NA	0.9	7.28	123	25.5714	680	f	4.02	0.298617	0	Streptococcus gallolyticus	3	1
47	QCCH	1	2.8	NA	0.7	7.26	132	25.5714	680	f	4.54	0.212758	0	Streptococcus gallolyticus	3	1
47	QCCH	1	2.4	NA	1.1	7.29	149	25.5714	680	f	5.56	0.458113	0		1	1
47	QCCH	1	2.5	NA	1	7.31	132	25.5714	680	f	6.53	0.479359	0		1	1
47	QCCH	1	2.6	NA	0.4	7.32	126	25.5714	680	f	7.41	0.462187	0		1	1
47	QCCH	1	2.1	NA	0.7	7.32	118	25.5714	680	f	8.03	0.771574	0		1	1
47	QCCH	1	1.8	NA	0.7	7.25	119	25.5714	680	f	9.53	0.887994	0		1	1
47	SMH	1	1.9	NA	1.1	7.32	110	25.5714	680	f	10.73	0.618772	0		1	1
47	SMH	1	2.3	NA	1.2	7.33	106	25.5714	680	f	12.19	0.238661	0		1	1
47	SMH	1	2.2	NA	1.1	7.31	104	25.5714	680	f	14.45	0.375455	0		1	1
47	SMH	1	2.1	NA	1.6	7.3	93	25.5714	680	f	20.23	0.170749	1		1	1
48	QCCH	1	1.6	91.3	1.6	7.34	192	29.8571	1244	m	1.42	0.234004	0		1	1
48	QCCH	1	1.7	92.8	1.8	7.3	204	29.8571	1244	m	1.87	1.16886	0		1	1
48	QCCH	1	1.5	89.3	1.6	7.28	201	29.8571	1244	m	2.22	0.526218	0		1	1
48	QCCH	1	1.7	89.7	1.8	7.35	206	29.8571	1244	m	2.61	0.905748	0		1	1
48	QCCH	1	1.4	90.7	1.8	7.28	216	29.8571	1244	m	3.21	0.234004	0		1	1
48	QCCH	1	1.7	90.5	1.5	7.29	208	29.8571	1244	m	4.21	0.322192	0		1	1
48	QCCH	1	2	84.7	1.6	7.22	225	29.8571	1244	m	5.19	0.292505	0		1	1
48	QCCH	1	1.5	90.8	1.9	7.34	197	29.8571	1244	m	5.49	0.2634	0	CONS	2	1
48	QCCH	1	1.4	91	1.7	7.33	222	29.8571	1244	m	6.2	1.02275	0	CONS	2	1
48	QCCH	1	1.4	90.4	1.3	7.34	181	29.8571	1244	m	7.08	0.263109	0	CONS	3	1
48	QCCH	1	2.4	86.8	1.3	7.34	186	29.8571	1244	m	7.48	0.438612	0	CONS	3	1
48	QCCH	1	1.4	89.6	1.5	7.31	205	29.8571	1244	m	9.26	0.234004	0	CONS	3	1
48	QCCH	1	1.3	76.9	1.2	7.35	151	29.8571	1244	m	18.24	0.552995	0		1	1
48	QCCH	1	1.2	75.6	1.7	7.34	153	29.8571	1244	m	21.52	0.552704	0		1	1
48	QCCH	1	0.9	78	1.4	7.32	140	29.8571	1244	m	24.2	0.842299	0		1	1
48	QCCH	1	0.7	69	1.4	7.39	110	29.8571	1244	m	31.21	0.81203	0		1	1
48	QCCH	1	0.6	77	1.3	7.37	105	29.8571	1244	m	38.21	0.318118	0		1	1
48	QCCH	1	1.3	78.2	1.6	7.4	90	29.8571	1244	m	52.26	0.171137	0		1	1
51	QCCH	1	1.9	NA	1.1	7.45	117	27.4286	1100	m	10.62	0.228765	0		1	1
51	QCCH	1	1.6	NA	1	7.3	122	27.4286	1100	m	12.17	0.513121	0		1	1
51	QCCH	1	1.8	NA	0.7	7.29	119	27.4286	1100	m	12.78	0.472665	0		1	1
51	QCCH	1	2	NA	1.5	7.25	116	27.4286	1100	m	13.48	0.223914	0	CONS	2	1
51	QCCH	1	1.9	NA	1.5	7.28	114	27.4286	1100	m	13.68	0.524763	0	CONS	2	1
51	QCCH	1	1.8	NA	1	7.34	117	27.4286	1100	m	14.08	0.976764	0	CONS	2	1
51	QCCH	1	1.5	NA	0.6	7.35	108	27.4286	1100	m	14.77	1.27451	0	CONS	3	1
51	QCCH	1	1.4	NA	0.6	7.4	107	27.4286	1100	m	16.58	0.370507	0	CONS	3	1
51	QCCH	1	0.9	NA	0.3	7.42	87	27.4286	1100	m	19.8	0.681348	1		1	1
51	QCCH	1	1.8	NA	1.1	7.44	130	27.4286	1100	m	25.62	0.104778	0		1	1
51	QCCH	1	1.5	NA	1.2	7.33	124	27.4286	1100	m	27.78	0.205481	0		1	1
51	QCCH	1	1.7	NA	1.2	7.38	113	27.4286	1100	m	31.87	0.499442	0		1	1
51	QCCH	1	1.8	NA	1.2	7.37	108	27.4286	1100	m	34.79	0.342275	0		1	1
51	QCCH	1	1.9	NA	1.1	7.38	95	27.4286	1100	m	36.77	0.42406	0		1	1
55	QCCH	0	3.4	87	1.2	7.2	182	25.4286	740	f	1.02	0.353044	1		4	0
55	QCCH	0	2.9	79.9	1.2	7.12	160	25.4286	740	f	1.14	0.293669	1		4	0
55	QCCH	0	2.2	75.2	1.1	6.85	119	25.4286	740	f	1.46	0.359156	1		4	0
55	QCCH	0	2.6	75.5	0.8	6.93	148	25.4286	740	f	1.68	0.320446	1		4	0
55	QCCH	0	3.2	74.6	1.2	7.11	162	25.4286	740	f	1.86	0.328692	1		4	0
56	QCCH	1	2.5	NA	1.6	7.28	213	29.2857	790	f	0.35	0.647004	0		1	1
56	QCCH	1	2.6	83.6	1.4	7.05	194	29.2857	790	f	1.31	1.17875	0		1	1
56	QCCH	1	2.7	68	1.3	7.26	203	29.2857	790	f	1.44	0.6764	0		1	1
56	QCCH	1	2.9	78.5	1.3	7.24	184	29.2857	790	f	1.94	0.780014	0		1	1
56	QCCH	1	2.6	81.5	1.4	7.29	182	29.2857	790	f	2.34	0.883337	0		1	1
56	QCCH	1	2.7	84.7	1.2	7.33	177	29.2857	790	f	2.75	0.395828	0		1	1
56	QCCH	1	2.8	81	1.1	7.26	193	29.2857	790	f	2.98	0.251176	0		1	1
56	QCCH	1	2.5	87.8	1.2	7.27	160	29.2857	790	f	3.41	0.351588	0		1	1
56	QCCH	1	2.2	85.2	1.2	7.29	161	29.2857	790	f	3.8	0.552704	0		1	1
56	QCCH	1	2.4	79.7	1.2	7.3	149	29.2857	790	f	4.32	0.649915	0		1	1
56	QCCH	1	2.2	84.8	1.7	7.26	169	29.2857	790	f	5.84	1.01926	0		1	1
56	QCCH	1	2.2	90.8	1.1	7.29	160	29.2857	790	f	6.16	0.892068	0		1	1
56	QCCH	1	2.1	81.1	1.7	7.27	143	29.2857	790	f	6.56	0.311229	0		1	1
56	QCCH	1	2.6	82.2	1.9	7.24	163	29.2857	790	f	7.87	0.596653	0		1	1
56	QCCH	1	2.8	83.1	1.2	7.3	135	29.2857	790	f	8.26	1.0309	0		1	1
56	QCCH	1	2.6	79.5	1.3	7.29	149	29.2857	790	f	8.85	0.945621	0		1	1
56	QCCH	1	2.5	84.9	1.5	7.31	124	29.2857	790	f	9.31	0.780014	0		1	1
56	QCCH	1	1.3	80	1.6	7.34	123	29.2857	790	f	11.86	0.203735	0	CONS	2	1
56	QCCH	1	4.5	80.6	0.2	7.37	104	29.2857	790	f	12.85	0.376328	0	CONS	3	1
56	QCCH	1	1.4	75.1	0.9	7.34	116	29.2857	790	f	14.83	1.37754	0	CONS	3	1
56	QCCH	1	0.8	82.9	1.2	7.34	89	29.2857	790	f	16.82	0.290177	0	CONS	3	1
56	QCCH	1	1.6	82	1.1	7.35	147	29.2857	790	f	19.84	1.02042	1		1	1
56	QCCH	1	2.1	81.9	0.7	7.34	125	29.2857	790	f	22.87	1.10745	0		1	1
56	QCCH	1	1.6	70.3	0.7	7.37	117	29.2857	790	f	24.33	0.792529	0		1	1
56	QCCH	1	1.3	83	0.9	7.37	118	29.2857	790	f	24.76	0.208101	0		1	1
56	QCCH	1	1	59.2	0.4	7.34	108	29.2857	790	f	25.86	0.869657	0		1	1
56	QCCH	1	1.1	85.1	0.7	7.36	115	29.2857	790	f	26.9	0.908367	0		1	1
56	QCCH	1	1.5	82	1.2	7.4	113	29.2857	790	f	27.87	0.323648	0		1	1
56	QCCH	1	1.4	78.1	0.9	7.32	134	29.2857	790	f	29.85	1.10454	0		1	1
56	QCCH	1	0.7	70.5	0.6	7.38	96	29.2857	790	f	32.84	0.768663	0		1	1
56	QCCH	1	1.3	76.8	1.5	7.32	90	29.2857	790	f	36.84	0.869948	0		1	1
56	QCCH	1	1.2	56.3	1.2	7.29	96	29.2857	790	f	40.84	0.519524	0		1	1
56	QCCH	1	1.5	72.4	0.7	7.39	87	29.2857	790	f	43.12	0.516614	0		1	1
56	QCCH	1	1.3	39.8	1.9	7.36	68	29.2857	790	f	47.85	0.531457	1		1	1
58	QCCH	1	3.1	NA	1.6	7.14	165	23.8571	685	f	8.75	0.314334	0		1	1
58	QCCH	1	1.7	NA	1.2	7.34	139	23.8571	685	f	10.49	0.549793	0		4	1
58	QCCH	1	1.8	NA	1.7	7.25	139	23.8571	685	f	17.36	0.17172	0		4	1
58	QCCH	1	2.3	NA	1	7.33	117	23.8571	685	f	19.35	0.76517	1		4	1
58	QCCH	1	2.1	NA	1.5	7.22	122	23.8571	685	f	19.53	0.437739	1		4	1
58	QCCH	1	2.6	NA	1.5	7.23	153	23.8571	685	f	19.76	0.177346	1		4	1
58	QCCH	1	2.6	NA	1.5	7.45	152	23.8571	685	f	19.91	0.524763	1	Suspected Candida albicans	4	1
58	QCCH	1	2.7	NA	1.2	NA	137	23.8571	685	f	21.04	0.738394	0	Suspected Candida albicans	4	1
58	QCCH	1	2.8	NA	0.9	7.39	150	23.8571	685	f	23.75	0.239437	1	Suspected Candida albicans	4	1
58	QCCH	1	3.4	NA	0.8	7.44	122	23.8571	685	f	26.75	0.367499	0	Suspected Candida albicans	4	1
58	QCCH	1	2.2	NA	1.2	7.39	104	23.8571	685	f	28.87	0.260781	1	Pseudomonas aeruginosa	2	1
58	QCCH	1	1.9	NA	1.2	7.13	121	23.8571	685	f	29	0.385641	1	Pseudomonas aeruginosa	2	1
58	QCCH	1	4.3	NA	0.4	7.22	119	23.8571	685	f	31.44	0.199951	0	Pseudomonas aeruginosa	3	1
58	QCCH	1	2.1	NA	0.6	7.46	112	23.8571	685	f	32.29	0.148436	0	Pseudomonas aeruginosa	3	1
58	QCCH	1	2	NA	0	7.25	68	23.8571	685	f	32.66	0.17463	0	Pseudomonas aeruginosa	3	1
58	QCCH	1	2.2	NA	0.4	7.23	103	23.8571	685	f	33.06	0.200242	1	Pseudomonas aeruginosa	3	1
58	QCCH	1	2.6	NA	0	7.23	61	23.8571	685	f	33.62	0.168809	1	Pseudomonas aeruginosa	3	1
58	QCCH	1	2.7	NA	0.7	7.41	73	23.8571	685	f	33.75	0.131943	1	Pseudomonas aeruginosa	3	1
58	QCCH	1	3.2	NA	0.5	7.35	110	23.8571	685	f	34.03	0.205481	1	Pseudomonas aeruginosa	3	1
58	QCCH	1	3.8	NA	0.3	7.36	82	23.8571	685	f	34.5	0.160078	1	Pseudomonas aeruginosa	3	1
58	QCCH	1	3.8	NA	0.3	7.5	118	23.8571	685	f	34.85	0.133883	0	Pseudomonas aeruginosa	3	1
58	QCCH	1	3.9	NA	0.7	7.52	116	23.8571	685	f	35.03	0.237497	0	Pseudomonas aeruginosa	3	1
58	QCCH	1	3.8	NA	0.5	7.48	133	23.8571	685	f	35.22	NA	0	Pseudomonas aeruginosa	3	1
58	QCCH	1	4	NA	0.3	7.53	126	23.8571	685	f	35.91	0.359738	0	Pseudomonas aeruginosa	3	1
58	QCCH	1	3.8	NA	0.6	7.44	129	23.8571	685	f	36.04	0.42959	0	Pseudomonas aeruginosa	3	1
58	QCCH	1	3.8	NA	0.5	7.44	121	23.8571	685	f	36.61	0.194421	0	Pseudomonas aeruginosa	3	1
58	QCCH	1	3.2	NA	0.4	7.5	116	23.8571	685	f	37.01	0.362939	0	Pseudomonas aeruginosa	3	1
58	QCCH	1	3.6	NA	0	7.4	132	23.8571	685	f	37.52	0.580936	0	Pseudomonas aeruginosa	3	1
58	QCCH	1	2.9	NA	0.4	7.61	104	23.8571	685	f	38.58	0.351006	0	Pseudomonas aeruginosa	3	1
58	QCCH	1	3.9	NA	0.2	7.45	128	23.8571	685	f	41.07	0.342275	0	Suspected Candida albicans	4	1
58	QCCH	1	3.7	NA	0.3	7.51	132	23.8571	685	f	41.24	0.250012	0	Suspected Candida albicans	4	1
58	QCCH	1	3.9	NA	0.4	7.39	138	23.8571	685	f	42.03	0.270385	0	Suspected Candida albicans	4	1
58	QCCH	1	4	NA	0.3	7.42	147	23.8571	685	f	43.02	0.42406	0	Suspected Candida albicans	4	1
58	QCCH	1	4.2	NA	0	7.42	133	23.8571	685	f	44.03	0.889449	0	Suspected Candida albicans	4	1
58	QCCH	1	3.4	NA	0.1	7.4	110	23.8571	685	f	45.32	0.546883	0	Suspected Candida albicans	4	1
58	QCCH	1	3.2	NA	0.2	7.37	103	23.8571	685	f	46.37	0.221198	0	Suspected Candida albicans	4	1
58	QCCH	1	3.4	NA	0	7.26	103	23.8571	685	f	47.45	0.65137	0	Suspected Candida albicans	4	1
58	QCCH	1	3.7	NA	0.3	7.29	104	23.8571	685	f	48.02	0.796313	0	Suspected Candida albicans	4	1
58	QCCH	1	3.9	NA	0.4	7.31	82	23.8571	685	f	48.32	0.334708	0	Suspected Candida albicans	4	1
58	QCCH	1	3.4	NA	0	7.28	70	23.8571	685	f	49.51	0.619354	0	Suspected Candida albicans	4	1
58	QCCH	1	3.8	NA	0.6	7.3	122	23.8571	685	f	51.03	0.972107	0	Suspected Candida albicans	4	1
58	QCCH	1	3	NA	0.2	7.34	119	23.8571	685	f	53.02	0.471501	0	Suspected Candida albicans	4	1
58	QCCH	1	3.3	NA	0.9	7.29	121	23.8571	685	f	54.03	0.966286	0	Suspected Candida albicans	4	1
58	QCCH	1	3.5	NA	0.4	7.2	128	23.8571	685	f	55.05	0.366723	0	Suspected Candida albicans	4	1
58	QCCH	1	2.7	NA	0.3	7.29	97	23.8571	685	f	55.29	0.360902	0	Suspected Candida albicans	4	1
58	QCCH	1	2.3	NA	0.3	7.25	101	23.8571	685	f	55.88	0.227019	0	Suspected Candida albicans	4	1
62	QCCH	0	2.1	NA	1.2	7.28	139	25.4286	700	f	0.42	0.438515	0		4	1
62	QCCH	0	2.4	NA	1.3	7.26	116	25.4286	700	f	0.83	0.235751	0		4	1
62	QCCH	0	2.1	NA	1.2	7.29	114	25.4286	700	f	1.04	0.200825	0		4	1
62	QCCH	0	2.3	NA	1.2	7.32	122	25.4286	700	f	1.11	0.261945	0		4	1
62	QCCH	0	2.5	NA	1	7.32	130	25.4286	700	f	2.12	0.241572	0		1	1
62	QCCH	0	2.1	NA	1.1	7.26	111	25.4286	700	f	2.9	0.473441	0		1	1
62	QCCH	0	2.5	NA	0.9	7.27	115	25.4286	700	f	3.15	0.183362	0		1	1
62	QCCH	0	2	NA	0.8	7.27	148	25.4286	700	f	4.23	0.337618	0		1	1
62	QCCH	0	2	NA	1.2	7.3	138	25.4286	700	f	5.22	0.285229	0		1	1
62	QCCH	0	1.9	NA	1.1	7.18	120	25.4286	700	f	6.2	0.259035	0		1	1
62	QCCH	0	1.9	NA	0.5	7.19	92	25.4286	700	f	6.54	0.747999	0		1	1
62	QCCH	0	2	NA	0.6	7.29	122	25.4286	700	f	8.19	0.968032	0		1	1
62	QCCH	0	1.9	NA	1.1	7.37	92	25.4286	700	f	8.99	0.238661	0		1	1
62	QCCH	0	1.2	NA	0.8	7.33	91	25.4286	700	f	10.48	0.480233	1		1	1
62	QCCH	0	1.8	NA	1.4	7.3	150	25.4286	700	f	12.17	1.01955	0		1	1
62	QCCH	0	1.6	NA	0.7	7.27	152	25.4286	700	f	14.2	0.406306	0		1	1
62	QCCH	0	1.4	NA	1.2	7.3	91	25.4286	700	f	28.4	0.69299	0		1	1
64	QCCH	1	1.5	94.3	1.3	7.33	126	24.7143	735	f	0.08	0.395828	0		4	0
64	QCCH	1	2.2	96.9	1.1	7.39	146	24.7143	735	f	0.38	0.759349	0		4	0
64	QCCH	1	2.3	95.4	1.1	7.36	131	24.7143	735	f	0.55	0.936017	0		4	0
64	QCCH	1	2.4	83.3	1.2	7.4	132	24.7143	735	f	0.77	0.655736	0		4	0
64	QCCH	1	2.1	94.6	1	7.36	131	24.7143	735	f	0.94	0.370216	0		1	0
64	QCCH	1	2.2	96.5	1	7.4	132	24.7143	735	f	1.16	0.974726	0		1	0
64	QCCH	1	2.3	95	1.3	7.4	133	24.7143	735	f	1.53	0.407761	0		1	0
64	QCCH	1	2.3	77.4	0.6	7.31	137	24.7143	735	f	1.91	0.442978	0		1	0
64	QCCH	1	2	61.8	0.7	7.26	135	24.7143	735	f	2.13	0.26602	0		1	0
64	QCCH	1	2.4	85	1.1	7.33	123	24.7143	735	f	2.55	0.965995	0		1	0
64	QCCH	1	2.6	78.6	1	7.27	134	24.7143	735	f	3	0.384186	0		1	0
64	QCCH	1	2.3	83.2	1.1	7.26	132	24.7143	735	f	3.15	0.72064	0		1	0
64	QCCH	1	2.3	77.6	1	7.3	145	24.7143	735	f	3.92	0.460635	0		1	0
64	QCCH	1	2.3	70.2	0.6	7.32	122	24.7143	735	f	4.39	0.251176	0		1	0
64	QCCH	1	2.4	80.7	1.2	7.29	139	24.7143	735	f	4.91	0.437351	0		1	0
64	QCCH	1	2.4	78.1	0.8	7.26	128	24.7143	735	f	6.23	0.679311	0		1	0
64	QCCH	1	2.2	68.5	1.6	7.27	138	24.7143	735	f	8.24	0.821052	0		1	0
64	QCCH	1	1.9	57.2	1.6	7.24	154	24.7143	735	f	9.27	0.596653	0		1	0
64	QCCH	1	1.9	66.7	0.7	7.31	120	24.7143	735	f	9.63	1.0309	0		1	0
64	QCCH	1	2	82.4	1.2	7.22	135	24.7143	735	f	10.24	0.945621	0		1	0
64	QCCH	1	2.1	70.5	1	7.3	120	24.7143	735	f	11.17	0.464225	0		1	0
64	QCCH	1	1.9	81.7	0.7	7.19	124	24.7143	735	f	11.75	0.570749	0		4	0
64	QCCH	1	1.9	75.7	0.8	7.14	118	24.7143	735	f	11.78	0.570749	0		4	0
64	QCCH	1	1	36.4	0.7	7.27	109	24.7143	735	f	11.85	0.621101	0		4	0
64	QCCH	1	1.2	43.7	0.8	7.29	113	24.7143	735	f	11.97	0.579384	1		4	0
64	QCCH	1	2.5	63.5	0.8	7.3	150	24.7143	735	f	12.16	0.535241	1		4	0
64	QCCH	1	2	61.9	0.6	7.32	136	24.7143	735	f	12.54	0.13301	1		1	0
64	QCCH	1	1.8	65.1	0.8	7.28	146	24.7143	735	f	13.24	0.203735	1		1	0
64	QCCH	1	1.6	57	0.6	7.19	144	24.7143	735	f	13.63	1.86301	1		1	0
64	QCCH	1	2.1	82	0.6	7.22	139	24.7143	735	f	14.39	0.396701	0		1	0
64	QCCH	1	1.8	73	1.2	7.23	142	24.7143	735	f	14.55	0.736939	0		1	0
64	QCCH	1	1.8	55.8	0.3	7.21	137	24.7143	735	f	15.34	0.470628	0		1	0
64	QCCH	1	1.8	59.8	0.5	7.25	136	24.7143	735	f	15.6	0.778559	0		1	0
64	QCCH	1	2	62.2	0.6	7.23	136	24.7143	735	f	15.86	0.325685	0		1	0
64	QCCH	1	1.9	66.6	0.6	7.14	158	24.7143	735	f	17.26	0.826873	0		1	0
64	QCCH	1	2.1	81.3	0.8	7.38	134	24.7143	735	f	17.79	0.266602	0		1	0
64	QCCH	1	2.1	69.5	NA	7.34	NA	24.7143	735	f	18.18	0.314043	0		1	0
64	QCCH	1	0.8	26.5	NA	7.13	NA	24.7143	735	f	19.22	0.231385	1	CONS	2	0
64	QCCH	1	2.2	60.2	NA	7.36	NA	24.7143	735	f	19.71	0.661557	1	CONS	2	0
64	QCCH	1	1.6	79.5	NA	7.26	NA	24.7143	735	f	21.14	0.474703	0	CONS	3	0
64	QCCH	1	1.5	66.2	NA	7.27	NA	24.7143	735	f	21.79	0.192675	0	CONS	3	0
64	QCCH	1	2.2	78.3	NA	7.32	NA	24.7143	735	f	22.72	0.875769	1	CONS	3	0
64	QCCH	1	1.8	75.4	NA	7.22	NA	24.7143	735	f	23.34	0.513412	1	CONS	3	0
64	QCCH	1	2.2	70.3	NA	7.26	NA	24.7143	735	f	23.55	0.926121	1	CONS	3	0
64	QCCH	1	1.8	59.5	NA	7.26	NA	24.7143	735	f	24.25	1.10745	0	CONS	3	0
64	QCCH	1	2	60.5	NA	7.24	NA	24.7143	735	f	24.66	1.10424	0	CONS	3	0
64	QCCH	1	1.9	66.9	NA	7.23	NA	24.7143	735	f	25.66	0.807664	0		1	0
64	QCCH	1	2	65.5	NA	7.27	NA	24.7143	735	f	26.6	0.760223	0		1	0
64	QCCH	1	2.3	57.2	1.5	7.23	123	24.7143	735	f	26.96	0.27708	0		1	0
64	QCCH	1	2.1	68.1	0.6	7.28	107	24.7143	735	f	27.27	0.869657	0		1	0
64	QCCH	1	1.7	54.2	0.6	7.2	123	24.7143	735	f	28.04	0.326267	0		1	0
64	QCCH	1	2.2	60.3	0.8	7.23	153	24.7143	735	f	28.3	0.908367	0		1	0
64	QCCH	1	1.6	46.4	0.8	7.25	164	24.7143	735	f	28.51	0.644094	0		1	0
64	QCCH	1	1.8	60.6	1.1	7.25	159	24.7143	735	f	29.27	0.323648	0		1	0
64	QCCH	1	1.4	48.5	0.5	7.22	160	24.7143	735	f	30.26	1.10454	0		1	0
64	QCCH	1	1.9	58.1	0.2	7.2	141	24.7143	735	f	30.54	0.864127	0		1	0
64	QCCH	1	4	72.7	1.3	7.2	157	24.7143	735	f	30.73	1.1936	0		1	0
64	QCCH	1	1.6	59.6	0	7.24	140	24.7143	735	f	31.24	1.02129	0		1	0
64	QCCH	1	2	75.2	0	7.28	122	24.7143	735	f	32.21	0.486636	0		1	0
64	QCCH	1	1.7	70.5	0.5	7.28	138	24.7143	735	f	32.39	0.599854	0		1	0
64	QCCH	1	1.8	58.6	0.6	7.23	120	24.7143	735	f	33.11	0.24943	0		1	0
64	QCCH	1	2.1	65.8	0.4	7.22	121	24.7143	735	f	34.24	0.768663	0		1	0
64	QCCH	1	1.7	64.2	0.9	7.26	116	24.7143	735	f	35.23	0.762842	0		1	0
64	QCCH	1	1.8	62.9	0.7	7.29	109	24.7143	735	f	37.23	1.42178	0		1	0
64	QCCH	1	1.6	24.4	0	7.18	101	24.7143	735	f	39.14	0.317536	0	Group B Streptococcus	2	0
66	SMH	1	1.9	87.5	1.3	7.32	194	34.7143	1500	m	0.63	0.251467	0		1	1
66	SMH	1	1.8	87.8	1.4	7.38	199	34.7143	1500	m	0.77	0.157167	0		1	1
66	SMH	1	1.7	89.2	1.4	7.36	198	34.7143	1500	m	1.15	0.376037	0		1	1
66	SMH	1	1.6	85.4	1.4	7.35	202	34.7143	1500	m	1.76	0.220034	0		1	1
66	SMH	1	2	88.5	1.2	7.34	187	34.7143	1500	m	3.76	0.847538	0		1	1
66	SMH	1	1.8	81.8	1.4	7.2	213	34.7143	1500	m	4.17	NA	0	CONS	2	1
66	SMH	1	1.9	90.1	1.2	7.24	182	34.7143	1500	m	4.26	1.28644	0	CONS	2	1
66	SMH	1	2.2	90.3	1.4	7.39	156	34.7143	1500	m	4.81	0.877807	0	CONS	2	1
66	SMH	1	2.4	90.2	0.8	7.37	147	34.7143	1500	m	5.3	0.783507	0	CONS	2	1
66	SMH	1	2.1	73.1	1.1	7.37	140	34.7143	1500	m	5.45	0.62634	0	CONS	3	1
66	SMH	1	1.9	77.1	1.4	7.25	157	34.7143	1500	m	6	0.312588	0	CONS	3	1
66	SMH	1	2.5	88.9	1.2	7.33	173	34.7143	1500	m	6.28	0.374872	0	CONS	3	1
66	SMH	1	2.2	83.7	1.3	7.29	171	34.7143	1500	m	6.78	0.187436	0	CONS	3	1
72	SMH	1	2.6	91	1.4	7.39	132	23.7143	610	m	0.8	0.336163	1		1	0
72	SMH	1	2.3	93.6	1.5	7.26	117	23.7143	610	m	1.06	0.267184	1		1	0
72	SMH	1	2.6	92.8	1.4	7.3	111	23.7143	610	m	1.17	0.415619	1		1	0
72	SMH	1	2.4	94	1.4	7.18	109	23.7143	610	m	1.26	0.74276	1		1	0
72	SMH	1	2.9	95.3	1.5	7.18	101	23.7143	610	m	1.62	0.445307	1		1	0
72	SMH	1	2.4	95	1.7	7.18	105	23.7143	610	m	1.81	0.683385	1		1	0
72	SMH	1	2.3	95.5	1.5	7.08	96	23.7143	610	m	2.06	0.259617	0		1	0
72	SMH	1	2.6	93.2	1.2	7.04	120	23.7143	610	m	2.18	0.519815	0		1	0
72	SMH	1	2.4	91.1	1.3	7.13	125	23.7143	610	m	2.34	0.606257	0		1	0
72	SMH	1	2.7	89.5	1.3	7.18	124	23.7143	610	m	2.43	NA	0		1	0
72	SMH	1	2.6	93.3	1.1	7.2	127	23.7143	610	m	2.52	0.462187	0		1	0
72	SMH	1	2.8	88.2	1.2	7.17	128	23.7143	610	m	2.74	0.952898	0		1	0
72	SMH	1	2.9	92.6	1.1	7.26	125	23.7143	610	m	2.83	0.606257	0		1	0
72	SMH	1	2.5	94.6	1	7.32	122	23.7143	610	m	2.98	0.348096	1		1	0
72	SMH	1	2.6	91.5	1.1	7.13	117	23.7143	610	m	3.18	0.579772	1		1	0
72	SMH	1	3	88.8	1	7.19	112	23.7143	610	m	3.29	0.927867	1		1	0
72	SMH	1	2.8	88.8	1.1	7.15	113	23.7143	610	m	3.44	0.75382	1		1	0
72	SMH	1	2.8	95.6	1.2	7.24	104	23.7143	610	m	3.5	0.725006	1		1	0
72	SMH	1	2.4	91	1.2	7.31	101	23.7143	610	m	3.55	0.579481	1		1	0
72	QCCH	1	2.1	89.2	0.9	7.14	98	23.7143	610	m	3.81	0.521562	1		1	0
72	QCCH	1	2.3	85.5	1.1	7.19	100	23.7143	610	m	3.84	0.550958	1		1	0
72	QCCH	1	2.7	88.7	0.9	7.25	117	23.7143	610	m	4.2	0.669415	1		1	0
72	QCCH	1	2.4	90.9	1.1	7.2	123	23.7143	610	m	4.6	0.52389	1		1	0
72	QCCH	1	2.4	87.7	0.6	7.1	109	23.7143	610	m	4.88	0.669415	1	CONS	2	0
72	QCCH	1	2.5	86	0.7	7.3	135	23.7143	610	m	5.39	0.263109	1	CONS	2	0
72	QCCH	1	2	88.7	1.1	7.35	151	23.7143	610	m	5.65	0.204608	1	CONS	2	0
72	QCCH	1	1.9	86.9	0.8	7.25	152	23.7143	610	m	6.15	0.14698	1	CONS	3	0
72	QCCH	1	1.7	61.6	0.2	7.23	142	23.7143	610	m	6.51	0.235168	1	CONS	3	0
72	QCCH	1	2	85.3	0.7	7.16	130	23.7143	610	m	7.53	0.324521	0	CONS	3	0
72	QCCH	1	2.1	90	0.9	7.32	131	23.7143	610	m	7.87	0.412709	0	CONS	3	0
72	QCCH	1	2	76.5	0.7	7.11	118	23.7143	610	m	8.19	0.295707	1	CONS	3	0
72	QCCH	1	2.2	66	0.4	7.27	163	23.7143	610	m	9.24	0.385932	1	CONS	3	0
72	QCCH	1	1.9	78.1	1	7.22	152	23.7143	610	m	10.33	0.328595	0	CONS	3	0
72	QCCH	1	1.6	68.7	0.9	7.2	143	23.7143	610	m	12.41	0.360902	0		1	0
72	QCCH	1	1.7	42.6	0.3	7.22	124	23.7143	610	m	13.71	0.906039	0		1	0
72	QCCH	1	1.6	57.7	0.4	7.3	132	23.7143	610	m	14.25	0.54601	0		1	0
72	QCCH	1	1.7	60.8	0.5	7.36	139	23.7143	610	m	14.41	0.424933	0		1	0
72	QCCH	1	1.1	76.6	0.6	7.2	116	23.7143	610	m	15.63	0.853359	0		1	0
72	QCCH	1	1.3	66.1	0.3	7.12	110	23.7143	610	m	15.83	0.426679	0		1	0
72	QCCH	1	1.4	56.1	0.6	7.19	125	23.7143	610	m	16.2	0.76517	0		1	0
72	QCCH	1	1.9	64	0.5	7.28	136	23.7143	610	m	17	0.397283	0		1	0
72	QCCH	1	1.6	65.9	0.7	7.21	106	23.7143	610	m	17.3	0.641765	0		1	0
72	QCCH	1	1.8	71.7	0.9	7.33	110	23.7143	610	m	17.97	0.569682	1		1	0
72	QCCH	1	1.6	67.7	0.4	7.18	100	23.7143	610	m	18.32	0.885083	1	Acinetobacter	2	0
72	QCCH	1	1.1	69.3	0.6	7.24	87	23.7143	610	m	18.55	0.946204	1	Acinetobacter	2	0
72	QCCH	1	2.2	79.5	0.8	7.34	151	23.7143	610	m	19.68	0.54892	1	Acinetobacter	3	0
72	QCCH	1	1.7	69	0.6	7.47	118	23.7143	610	m	19.69	0.54892	1	Acinetobacter	3	0
72	QCCH	1	1.6	74.8	1.1	7.31	135	23.7143	610	m	19.96	0.243318	0	Acinetobacter	3	0
72	QCCH	1	1.7	65.5	0.5	7.29	119	23.7143	610	m	20.39	0.334999	0	Acinetobacter	3	0
72	QCCH	1	1.8	70.3	0.3	7.28	128	23.7143	610	m	20.65	1.00558	0	Acinetobacter	3	0
72	QCCH	1	1.9	75	0.8	7.22	114	23.7143	610	m	20.92	0.771477	1	Acinetobacter	3	0
72	QCCH	1	2	72.3	0.3	7.26	118	23.7143	610	m	21.25	0.913606	1	Acinetobacter	3	0
72	QCCH	1	1.6	76.4	1.2	7.25	119	23.7143	610	m	21.54	0.883046	1	Acinetobacter	3	0
72	QCCH	1	1.9	64.8	0.5	7.21	134	23.7143	610	m	22.32	0.395828	1	Acinetobacter	3	0
72	QCCH	1	1.8	77.5	0.6	7.27	147	23.7143	610	m	22.56	0.334999	1	Acinetobacter	3	0
72	QCCH	1	2.2	54.1	0.8	7.23	143	23.7143	610	m	22.93	0.486636	0	Acinetobacter	3	0
72	QCCH	1	2	68.2	0.6	7.32	125	23.7143	610	m	23.23	0.972689	0	Acinetobacter	3	0
72	QCCH	1	2.5	71.3	0.7	7.47	113	23.7143	610	m	25.24	0.667087	0	Acinetobacter	3	0
72	QCCH	1	2.1	63.1	0.3	7.37	101	23.7143	610	m	25.5	0.424642	0	Acinetobacter	3	0
72	QCCH	1	1.4	22.9	0.2	7.22	119	23.7143	610	m	26.02	0.605384	1	Acinetobacter	3	0
72	QCCH	1	1.8	73.5	0.8	7.51	149	23.7143	610	m	26.47	0.423769	1	Acinetobacter	3	0
72	QCCH	1	1.7	61.7	0.5	7.47	159	23.7143	610	m	27	0.575115	1		1	0
72	QCCH	1	2.2	71.6	0.7	7.18	133	23.7143	610	m	27.56	0.727043	1		4	0
72	QCCH	1	2.3	68.9	0.7	7.34	131	23.7143	610	m	27.67	0.575406	1		4	0
72	QCCH	1	2.2	73.3	0.9	7.41	141	23.7143	610	m	28.26	1.08969	0		1	0
72	QCCH	1	2.1	60	0.5	7.41	133	23.7143	610	m	28.74	0.998884	0		1	0
72	QCCH	1	2.5	56.7	0.5	7.39	125	23.7143	610	m	29.65	0.695318	0		1	0
72	QCCH	1	1.5	56.3	0.3	7.32	95	23.7143	610	m	30.87	0.664758	1		1	0
72	QCCH	1	2.3	43.8	0.1	7.34	100	23.7143	610	m	31.63	0.301819	1		1	0
72	QCCH	1	3.1	62.6	0.5	7.25	151	23.7143	610	m	32.22	1.11559	1		1	0
72	QCCH	1	2	54.4	0.5	7.38	86	23.7143	610	m	33.45	0.753528	1		1	0
72	QCCH	1	2.3	59.6	0.5	7.28	149	23.7143	610	m	33.8	0.481979	1		1	0
72	QCCH	1	2.3	71.6	0.7	7.08	132	23.7143	610	m	34.79	0.42144	1		1	0
74	QCCH	1	2.1	71.4	1.2	7.38	153	27.7143	1045	f	0.79	0.564637	0		1	1
74	QCCH	1	2.3	74.2	0.8	7.38	122	27.7143	1045	f	1.41	0.29299	0		1	1
74	QCCH	1	2.5	82.1	1.2	7.36	131	27.7143	1045	f	1.92	0.28261	0		1	1
74	QCCH	1	2.1	71.7	0.9	7.37	132	27.7143	1045	f	2.09	0.69008	0		1	1
74	QCCH	1	2.3	79.3	0.9	7.27	128	27.7143	1045	f	2.21	0.784671	0		1	1
74	QCCH	1	2.6	87	1.1	7.31	120	27.7143	1045	f	2.57	0.251467	0		1	1
74	QCCH	1	2.1	50.9	0.6	7.19	117	27.7143	1045	f	3.28	0.658937	0	CONS	2	1
74	QCCH	1	2.3	69.5	0.7	7.15	137	27.7143	1045	f	3.65	0.50177	0	CONS	2	1
74	QCCH	1	2.2	83.3	1.6	7.17	130	27.7143	1045	f	3.84	0.721804	0	CONS	2	1
74	QCCH	1	3	80.3	1.4	7.12	124	27.7143	1045	f	3.89	0.690371	0	CONS	2	1
74	QCCH	1	1.9	82.4	1.5	7.17	122	27.7143	1045	f	4.11	0.564637	0	CONS	2	1
74	QCCH	1	2.4	95.9	1.6	7.21	121	27.7143	1045	f	4.32	0.59607	0	CONS	2	1
74	QCCH	1	1.8	85.9	1.6	7.19	105	27.7143	1045	f	4.71	0.251467	0	CONS	3	1
74	QCCH	1	1.5	46.9	1.7	7.22	101	27.7143	1045	f	4.93	0.28261	0	CONS	3	1
74	QCCH	1	2.2	80.2	1.5	7.25	116	27.7143	1045	f	5.67	0.251467	0	CONS	3	1
74	QCCH	1	2.1	78.5	0.7	7.25	120	27.7143	1045	f	6.74	0.816104	0	CONS	3	1
74	QCCH	1	1.4	77.1	0.9	7.35	104	27.7143	1045	f	11.57	0.312006	0		1	1
74	QCCH	1	1.1	73.6	1	7.34	103	27.7143	1045	f	13.78	0.777395	0		1	1
74	QCCH	1	1.5	69.5	1.6	7.32	125	27.7143	1045	f	21.73	0.954644	0		1	1
74	QCCH	1	1.6	68	1.5	7.35	114	27.7143	1045	f	22.73	0.737812	0		1	1
74	QCCH	1	1.4	65.9	1.3	7.31	134	27.7143	1045	f	23.77	1.0146	0		1	1
74	QCCH	1	1.4	64.1	1.4	7.33	102	27.7143	1045	f	24.73	0.920882	0		1	1
74	QCCH	1	1.3	56.8	1.4	7.3	97	27.7143	1045	f	28.73	1.2259	0		1	1
74	QCCH	1	1.5	67.8	1.7	7.4	84	27.7143	1045	f	35.74	0.74276	0		1	1
76	QCCH	1	2.4	78.6	1.3	7.32	106	24.1429	484	f	0.27	0.463934	1		1	1
76	QCCH	1	2.5	86.2	1.3	7.31	157	24.1429	484	f	0.91	0.377201	1		1	1
76	QCCH	1	2.2	95	1.5	7.28	154	24.1429	484	f	1.26	0.783798	1		1	1
76	QCCH	1	2.3	93.6	1.5	7.2	151	24.1429	484	f	1.68	0.696192	0		1	1
76	QCCH	1	2.6	92.7	1.5	7.26	147	24.1429	484	f	1.88	0.580354	0		1	1
76	QCCH	1	2.6	84.2	1.4	7.26	135	24.1429	484	f	2.14	0.377201	0		1	1
76	QCCH	1	2.7	90.2	1.5	7.24	135	24.1429	484	f	2.49	0.522144	0		1	1
76	QCCH	1	2.6	88.4	1.5	7.25	130	24.1429	484	f	2.58	0.638273	0		1	1
76	QCCH	1	2.7	90.7	1.4	7.25	130	24.1429	484	f	2.7	0.695901	0		1	1
76	QCCH	1	3.3	84.8	1.5	7.28	124	24.1429	484	f	2.87	0.608877	0		1	1
76	QCCH	1	3	90.4	1.6	7.29	125	24.1429	484	f	3.3	0.782633	0		1	1
76	QCCH	1	2.4	94.1	1.1	7.34	122	24.1429	484	f	4.51	0.724715	0		1	1
76	QCCH	1	2.4	75.8	1.3	7.31	134	24.1429	484	f	4.95	0.81203	0		1	1
76	QCCH	1	2.1	75.4	1.1	7.19	137	24.1429	484	f	6.96	1.10046	0		1	1
76	QCCH	1	1.9	74.1	0.9	7.17	123	24.1429	484	f	7.23	0.492457	0	CONS	2	1
76	QCCH	1	1.6	72.1	1	7.27	104	24.1429	484	f	7.68	0.540965	1	CONS	2	1
76	QCCH	1	2.2	90.3	1.1	7.21	126	24.1429	484	f	7.95	0.897889	1	CONS	2	1
76	QCCH	1	1.8	77.4	0.8	7.26	128	24.1429	484	f	8.81	0.376037	1	CONS	3	1
76	QCCH	1	2.2	81.1	1	7.26	143	24.1429	484	f	9.54	0.72355	1	CONS	3	1
76	QCCH	1	2	81.6	0.9	7.23	134	24.1429	484	f	10.85	0.231385	0	CONS	3	1
76	QCCH	1	1.5	74.2	0.7	7.11	142	24.1429	484	f	11.96	0.318118	0	CONS	3	1
76	QCCH	1	1.8	82.3	0.5	7.2	131	24.1429	484	f	12.08	0.289304	0	CONS	3	1
76	QCCH	1	1.8	63.6	0.4	7.26	129	24.1429	484	f	13.37	1.04021	0		1	1
76	QCCH	1	2.2	66.8	0.5	7.16	138	24.1429	484	f	13.95	0.231094	0		4	1
76	QCCH	1	1.4	69	0.6	7.22	112	24.1429	484	f	14.2	0.404268	0		4	1
76	QCCH	1	1.6	76.9	0.6	7.24	119	24.1429	484	f	14.6	0.606257	1		4	1
76	QCCH	1	1.8	62.8	0.8	7.23	93	24.1429	484	f	14.95	0.577443	1		4	1
76	QCCH	1	2.2	85.6	0.6	7.25	84	24.1429	484	f	15.4	0.375455	1		4	1
76	QCCH	1	1.5	52.4	0.4	7.17	91	24.1429	484	f	15.59	0.433373	1		4	1
76	QCCH	1	1.3	67.6	0.7	7.28	132	24.1429	484	f	16.03	0.317827	1		4	1
76	QCCH	1	1.2	70.8	0.6	7.31	112	24.1429	484	f	17.57	0.403686	0		4	1
76	QCCH	1	1.1	77.8	0.7	7.31	111	24.1429	484	f	17.75	0.316953	0		4	1
76	QCCH	1	0.6	60.3	0.5	7.21	103	24.1429	484	f	18.41	0.606257	0		4	1
76	QCCH	1	1.4	63.3	0.7	7.28	137	24.1429	484	f	18.95	0.432791	0		4	1
76	QCCH	1	1.4	74.2	0.7	7.34	103	24.1429	484	f	19.79	0.259326	0		1	1
76	QCCH	1	1.7	66.9	2.1	7.36	99	24.1429	484	f	20.19	0.307349	0		1	1
76	QCCH	1	1.9	66.4	0.7	7.3	119	24.1429	484	f	21	0.431918	0		1	1
76	QCCH	1	1.7	50.9	0.4	7.22	103	24.1429	484	f	21.94	0.891195	1		1	1
76	QCCH	1	2.3	64.8	0.7	7.17	129	24.1429	484	f	23.87	0.086442	0		1	1
76	QCCH	1	2.3	71.3	0.8	7.2	126	24.1429	484	f	23.93	0.143779	0		1	1
76	QCCH	1	1.9	84.9	1.3	7.14	148	24.1429	484	f	24.9	0.171428	0		1	1
76	QCCH	1	1.9	79.4	0.6	7.16	119	24.1429	484	f	26.13	0.142615	0		1	1
76	QCCH	1	1.8	81.4	0.7	7.18	115	24.1429	484	f	26.6	0.142615	0		1	1
76	QCCH	1	1.9	60.3	0.2	7.13	125	24.1429	484	f	26.94	0.114092	0		1	1
76	QCCH	1	1.6	76.3	0.4	7.09	140	24.1429	484	f	27.97	0.370798	0		1	1
76	QCCH	1	1.8	66.3	0.5	7.15	120	24.1429	484	f	28.32	0.484889	0		1	1
76	QCCH	1	1.6	65.4	0.5	7.11	115	24.1429	484	f	28.96	0.256706	0		1	1
76	QCCH	1	1.6	62.4	0.7	7.21	105	24.1429	484	f	29.36	0.968614	0		1	1
76	QCCH	1	1.7	62.9	0.6	7.18	98	24.1429	484	f	30.88	0.284938	0		1	1
76	QCCH	1	1.5	56.5	0.4	7.17	101	24.1429	484	f	31.97	0.255542	0		1	1
76	QCCH	1	1.1	53.9	0.6	7.26	90	24.1429	484	f	33.9	0.964831	0		1	1
76	QCCH	1	1.3	78.4	0.5	7.27	97	24.1429	484	f	36.01	0.226728	0		1	1
76	QCCH	1	1.4	63.7	1	7.24	115	24.1429	484	f	38.94	1.04574	0		1	1
76	QCCH	1	1.5	74.2	0.9	7.29	110	24.1429	484	f	40.24	0.225855	0		1	1
76	QCCH	1	1.4	76.9	1.1	7.25	121	24.1429	484	f	40.96	0.705214	0		1	1
76	QCCH	1	1.5	61.4	1	7.3	94	24.1429	484	f	45.94	0.505554	0		1	1
76	QCCH	1	1.3	76.6	1.2	7.3	89	24.1429	484	f	49.97	0.251758	0		1	1
77	QCCH	1	2	70.9	1.1	7.33	182	25.8571	850	m	0.38	0.338491	0		4	1
77	QCCH	1	2.1	60.9	1.9	7.35	164	25.8571	850	m	0.96	0.860635	0		4	1
77	QCCH	1	2.3	83.4	1.6	7.22	155	25.8571	850	m	1.46	0.258452	0		4	1
77	QCCH	1	2.2	78.1	1.5	7.23	160	25.8571	850	m	1.96	1.14004	0		4	1
77	QCCH	1	2	67.3	1.2	7.16	158	25.8571	850	m	3.05	0.739267	0		4	1
77	QCCH	1	2.3	79.9	1.4	7.2	158	25.8571	850	m	3.25	0.344215	0		4	1
77	QCCH	1	2.3	84.6	1.4	7.24	155	25.8571	850	m	3.47	0.632161	0		4	1
77	QCCH	1	2.3	82.2	1	7.2	158	25.8571	850	m	3.57	0.79835	0		4	1
77	QCCH	1	2.1	84.2	1.2	7.23	152	25.8571	850	m	4.54	0.949987	0		4	1
77	QCCH	1	2.5	81.8	1	7.23	146	25.8571	850	m	5.52	NA	0		1	1
77	QCCH	1	2.1	82.5	1.2	7.22	130	25.8571	850	m	8.53	NA	0		1	1
77	QCCH	1	2.2	81.1	0.9	7.23	141	25.8571	850	m	10.54	NA	0		1	1
77	QCCH	1	1.8	80.6	1	7.24	141	25.8571	850	m	11.53	0.816104	0		1	1
77	QCCH	1	1.7	73.6	0.7	7.28	125	25.8571	850	m	12.69	0.533204	0		1	1
77	QCCH	1	1.2	85.7	1.2	7.28	110	25.8571	850	m	15.93	0.690371	0		1	1
77	QCCH	1	1.4	62.2	0.6	7.15	118	25.8571	850	m	17.41	0.28261	0	E. coli	2	1
77	QCCH	1	1.3	70.4	1.1	7.16	111	25.8571	850	m	17.55	0.564637	0	E. coli	2	1
77	QCCH	1	1.2	69.2	0.8	7.28	105	25.8571	850	m	18.6	0.564637	0	E. coli	3	1
77	QCCH	1	1.2	73.4	0.7	7.25	101	25.8571	850	m	19.53	0.439486	0	E. coli	3	1
77	QCCH	1	0.9	88.2	0.8	7.29	93	25.8571	850	m	20.39	0.251467	0	E. coli	3	1
77	QCCH	1	1.2	72	1.5	7.29	90	25.8571	850	m	22.66	0.251467	0	E. coli	3	1
77	QCCH	1	1.3	87.2	1.5	7.19	106	25.8571	850	m	23.69	0.220034	0	E. coli	3	1
77	QCCH	1	1.1	76.7	1.6	7.24	97	25.8571	850	m	23.79	0.313752	0	E. coli	3	1
77	QCCH	1	1.4	72.2	1.7	7.22	100	25.8571	850	m	24.22	0.795149	1	E. coli	3	1
77	QCCH	1	1.2	82.2	1.8	7.21	98	25.8571	850	m	24.43	0.627504	1	E. coli	3	1
77	QCCH	1	1	70.5	0.9	7.3	124	25.8571	850	m	27.85	0.406597	0	E. coli	3	1
77	QCCH	1	0.8	84.7	0.7	7.28	119	25.8571	850	m	30.48	0.561144	0		1	1
77	QCCH	1	1	78.8	1.1	7.24	120	25.8571	850	m	32.43	0.310841	0		1	1
77	QCCH	1	1.4	78.8	1.3	7.24	109	25.8571	850	m	33	1.14994	0		1	1
77	QCCH	1	1.2	64.6	1.2	7.26	83	25.8571	850	m	39.71	0.708416	0		4	1
77	QCCH	1	2.4	68.2	1.3	7.28	77	25.8571	850	m	40.53	0.737812	0		4	1
77	QCCH	1	1.3	80.4	1.4	7.29	79	25.8571	850	m	41.56	1.0146	0		4	1
77	QCCH	1	1.8	67.9	1.4	7.34	72	25.8571	850	m	46.56	1.2259	0		1	1
77	QCCH	1	1.9	56.5	1.2	7.3	103	25.8571	850	m	49.55	1.89823	0		1	1
77	QCCH	1	1.8	49.1	1	7.33	106	25.8571	850	m	50.63	0.275333	0		1	1
77	QCCH	1	1.9	55.7	1.3	7.38	99	25.8571	850	m	51.52	0.427844	0		1	1
77	QCCH	1	2.2	82	1.2	7.38	97	25.8571	850	m	52.39	0.152801	0		1	1
77	QCCH	1	2	84.7	1.6	7.39	86	25.8571	850	m	53.55	0.74276	0		1	1
77	QCCH	1	1.9	65.5	1.1	7.36	90	25.8571	850	m	54.53	0.663885	0		1	1
77	QCCH	1	1.7	54.3	1	7.33	92	25.8571	850	m	55.53	0.95639	0		1	1
77	QCCH	1	1.4	59.3	1.2	7.35	77	25.8571	850	m	56.56	0.40747	0		1	1
77	QCCH	1	2	70.8	0.9	7.36	72	25.8571	850	m	60.55	0.384768	1		1	1
77	QCCH	1	1.7	68.7	1.3	7.33	103	25.8571	850	m	64.85	0.330924	0		1	1
77	QCCH	1	1.5	49	1	7.37	86	25.8571	850	m	66.53	0.515741	0		1	1
77	QCCH	1	1.2	34.5	1.5	7.34	98	25.8571	850	m	69.53	0.519524	0		1	1
77	QCCH	1	1.6	66.5	0.9	7.39	95	25.8571	850	m	75.59	1.00296	0		1	1
79	QCCH	1	2	92.7	1.6	7.45	143	24.2857	630	m	0.16	0.13039	0		1	1
79	QCCH	1	2.8	90.9	1.1	7.51	145	24.2857	630	m	0.58	0.59054	0		1	1
79	QCCH	1	2.8	88.2	1.3	7.43	136	24.2857	630	m	0.76	1.12695	0		1	1
79	QCCH	1	2.4	77.1	1.1	7.28	131	24.2857	630	m	1.03	0.222653	0		1	1
79	QCCH	1	2.4	91.7	1.4	7.29	129	24.2857	630	m	1.12	0.24487	0		1	1
79	QCCH	1	2.4	91.7	1.4	7.37	121	24.2857	630	m	1.28	0.474703	0		1	1
79	QCCH	1	2.7	79.3	0.9	7.23	133	24.2857	630	m	1.48	0.249139	0		1	1
79	QCCH	1	2.9	92.1	1.1	7.2	140	24.2857	630	m	1.65	0.281736	0		1	1
79	QCCH	1	2.7	93.1	1.2	7.27	144	24.2857	630	m	1.96	0.204608	0		1	1
79	QCCH	1	2.9	83.9	1	7.27	128	24.2857	630	m	2.78	1.02712	0		1	1
79	QCCH	1	3.1	71	0.8	7.28	127	24.2857	630	m	2.91	0.644385	0		1	1
79	QCCH	1	2.4	74.5	1.2	7.26	157	24.2857	630	m	3.29	0.516614	1		1	1
79	QCCH	1	2.3	77.7	1.1	7.25	151	24.2857	630	m	3.72	1.0245	1		1	1
79	QCCH	1	2.3	77.7	1.1	7.29	160	24.2857	630	m	4.8	1.10424	1		1	1
79	QCCH	1	2.2	77.6	0.9	7.27	151	24.2857	630	m	5.32	0.653116	0		1	1
79	QCCH	1	2.4	73.6	1	7.24	167	24.2857	630	m	5.82	0.970652	0		1	1
79	QCCH	1	2.5	64.8	0.7	7.21	156	24.2857	630	m	6.05	0.474994	0		1	1
79	QCCH	1	2.7	77.4	1	7.25	151	24.2857	630	m	6.22	0.201698	0		1	1
79	QCCH	1	2.3	75	0.9	7.24	154	24.2857	630	m	6.68	0.801552	0		1	1
79	QCCH	1	2.2	76.6	1	7.23	158	24.2857	630	m	7.4	0.869657	0		1	1
79	QCCH	1	2.3	66.9	0.8	7.26	161	24.2857	630	m	8.42	0.908367	0		1	1
79	QCCH	1	2.1	73.9	1.1	7.27	158	24.2857	630	m	8.83	0.914188	0		1	1
79	QCCH	1	2	72	1.8	7.24	158	24.2857	630	m	9.39	0.323648	0		1	1
79	QCCH	1	2.1	72.7	1.3	7.25	135	24.2857	630	m	11.24	0.448217	0		4	1
79	QCCH	1	1.7	67.4	1.1	7.26	116	24.2857	630	m	12.58	0.540189	0		4	1
79	QCCH	1	2	77.7	1.3	7.33	108	24.2857	630	m	13.21	0.24943	1		4	1
79	QCCH	1	3.2	77.6	1	7.25	167	24.2857	630	m	14.35	0.768663	1		1	1
79	QCCH	1	2.9	58	0.9	7.24	163	24.2857	630	m	14.85	1.14877	1		1	1
79	QCCH	1	3.4	71.1	1.1	7.22	168	24.2857	630	m	15.36	0.762842	0		1	1
79	QCCH	1	2.7	71.3	0.7	7.19	123	24.2857	630	m	16.76	0.323648	0		1	1
79	QCCH	1	3	72.7	0.5	7.17	147	24.2857	630	m	17.35	1.42178	0		1	1
79	QCCH	1	3.3	81.8	1.5	7.19	102	24.2857	630	m	17.98	0.409798	0		1	1
79	QCCH	1	2.7	75.6	0.9	7.18	112	24.2857	630	m	19.3	0.37429	0		1	1
79	QCCH	1	1.5	75.6	0.9	7.34	104	24.2857	630	m	20.18	0.353626	1		1	1
79	QCCH	1	2.3	86.3	0.7	7.24	133	24.2857	630	m	20.67	0.831239	1		1	1
79	QCCH	1	2.3	77.5	0.7	7.27	132	24.2857	630	m	20.84	0.890322	1		1	1
79	QCCH	1	2	67.7	1.4	7.32	142	24.2857	630	m	22.38	0.617608	0		1	1
79	QCCH	1	1.9	58.7	0.4	7.28	125	24.2857	630	m	22.52	0.433373	0		1	1
79	QCCH	1	2.1	69.8	1.1	7.37	127	24.2857	630	m	24.27	0.326558	0		1	1
79	QCCH	1	3.1	78.7	1.1	7.16	155	24.2857	630	m	25.42	0.801552	1		1	1
79	QCCH	1	2.9	55.7	0.1	7.17	137	24.2857	630	m	25.78	1.68634	1		1	1
79	QCCH	1	2	65.3	0.6	7.22	146	24.2857	630	m	28.38	1.00936	0		1	1
79	QCCH	1	1.7	78.9	0.8	7.22	155	24.2857	630	m	30.71	0.878583	0		1	1
79	QCCH	1	1.8	70.5	0.6	7.3	147	24.2857	630	m	31.37	0.513412	0		1	1
79	QCCH	1	1.4	64.5	0.3	7.28	142	24.2857	630	m	31.64	0.662139	0		1	1
79	QCCH	1	1.9	67.9	0.6	7.15	147	24.2857	630	m	32.37	0.57919	0		1	1
79	QCCH	1	2.1	67.8	0.3	7.2	146	24.2857	630	m	32.55	0.745379	0		1	1
79	QCCH	1	1.8	70.9	0.7	7.18	137	24.2857	630	m	33.02	0.662139	0	Group B Streptococcus	2	1
79	QCCH	1	1.6	65.1	0.3	7.3	132	24.2857	630	m	34.46	0.204899	0	Group B Streptococcus	3	1
79	QCCH	1	1.8	71.9	0.8	7.24	148	24.2857	630	m	35.37	0.74829	0	Group B Streptococcus	3	1
79	QCCH	1	1.4	81.4	0.6	7.23	98	24.2857	630	m	36.37	0.433373	0	Group B Streptococcus	3	1
79	QCCH	1	1.6	78.9	0.7	7.14	108	24.2857	630	m	36.75	0.347514	0	Group B Streptococcus	3	1
79	QCCH	1	1.9	72.2	0.8	7.16	149	24.2857	630	m	37.37	0.570167	0	Group B Streptococcus	3	1
79	QCCH	1	1.7	73.5	0.6	7.12	130	24.2857	630	m	38.36	1.37143	0	Group B Streptococcus	3	1
79	QCCH	1	1.5	64	0.6	7.21	125	24.2857	630	m	38.73	0.88159	0	Group B Streptococcus	3	1
79	QCCH	1	1.6	79.4	0.5	7.26	135	24.2857	630	m	39.37	0.890613	1	Group B Streptococcus	3	1
79	QCCH	1	2	78.2	0.5	7.17	155	24.2857	630	m	40.16	0.587921	1	Group B Streptococcus	3	1
79	QCCH	1	1.7	76.8	0.8	7.21	162	24.2857	630	m	40.34	1.01838	1	Group B Streptococcus	3	1
79	QCCH	1	1.5	79.4	0.7	7.36	155	24.2857	630	m	41.71	0.240407	0	Group B Streptococcus	3	1
79	QCCH	1	1.4	76.3	0.7	7.42	158	24.2857	630	m	41.93	0.311715	0	Group B Streptococcus	3	1
79	QCCH	1	1.4	75.6	0.6	7.41	157	24.2857	630	m	42.03	0.33529	0	Group B Streptococcus	3	1
79	QCCH	1	1.4	78	0.5	7.38	153	24.2857	630	m	42.15	0.243318	0	Group B Streptococcus	3	1
79	QCCH	1	1.6	80	0.7	7.37	153	24.2857	630	m	42.69	0.278826	0	Group B Streptococcus	3	1
79	QCCH	1	1.5	63.4	0.5	7.32	145	24.2857	630	m	43.53	0.190056	0		1	1
79	QCCH	1	1.6	75	0.5	7.33	194	24.2857	630	m	43.86	0.261363	0		1	1
79	QCCH	1	1.4	78.5	0.5	7.35	184	24.2857	630	m	44.36	0.231385	0		1	1
79	QCCH	1	1.2	76.6	0.4	7.36	170	24.2857	630	m	44.66	0.145525	0		1	1
79	QCCH	1	1.8	70.9	0.6	7.36	191	24.2857	630	m	45.36	0.266893	0		1	1
79	QCCH	1	1.3	64.6	0.3	7.12	170	24.2857	630	m	46.36	0.629541	1		4	1
79	QCCH	1	1.6	77.8	1.5	7.59	176	24.2857	630	m	46.65	0.311424	1		4	1
79	QCCH	1	1.2	87.5	1.3	7.43	174	24.2857	630	m	47.26	0.213631	1		4	1
79	QCCH	1	1	95.3	1.4	7.39	159	24.2857	630	m	47.66	0.581809	1		4	1
79	QCCH	1	1.3	88.7	1.2	7.34	158	24.2857	630	m	47.99	0.783798	1		4	1
79	QCCH	1	1	92.1	1.3	7.38	150	24.2857	630	m	48.65	0.186854	0		4	1
79	QCCH	1	1.1	90.7	1.1	7.34	169	24.2857	630	m	48.78	0.448508	0		4	1
79	QCCH	1	1.8	65.7	0.7	7.29	173	24.2857	630	m	49.02	0.507591	0		4	1
79	QCCH	1	1.2	87.5	1.1	7.31	153	24.2857	630	m	49.25	0.344021	0		4	1
79	QCCH	1	1.2	84.8	1.3	7.4	168	24.2857	630	m	49.69	0.258161	0		4	1
79	QCCH	1	1	88.1	1.5	7.39	155	24.2857	630	m	49.77	0.504972	0		4	1
79	QCCH	1	1.5	80.3	0.8	7.37	175	24.2857	630	m	50	0.228765	0		4	1
79	QCCH	1	1.6	84.2	0.9	7.25	177	24.2857	630	m	51.37	NA	0		4	1
79	QCCH	1	1.7	78.9	0.8	7.29	174	24.2857	630	m	52.35	NA	0		1	1
79	QCCH	1	1.2	73.4	0.5	7.18	165	24.2857	630	m	52.77	NA	0		1	1
79	QCCH	1	1.4	72	0.8	7.26	169	24.2857	630	m	52.85	NA	0		1	1
79	QCCH	1	1.3	84.8	1	7.38	152	24.2857	630	m	53.07	NA	0		4	1
79	QCCH	1	1.5	82.9	0.6	7.34	149	24.2857	630	m	53.35	NA	0		4	1
79	QCCH	1	2	83.2	0.4	7.28	158	24.2857	630	m	53.86	NA	0		4	1
79	QCCH	1	1.2	76.2	0.7	7.33	145	24.2857	630	m	54.35	NA	0		4	1
79	QCCH	1	1.5	77.4	0.3	7.33	143	24.2857	630	m	54.86	NA	0		4	1
79	QCCH	1	1.7	79.6	0.7	7.25	142	24.2857	630	m	56.36	NA	0		4	1
79	QCCH	1	0.7	71.1	0.4	7.32	117	24.2857	630	m	56.86	1.44361	0		4	1
79	QCCH	1	1.4	84.4	0.5	7.22	158	24.2857	630	m	57.35	0.816104	0		4	1
79	QCCH	1	1.2	80.7	0.5	7.34	141	24.2857	630	m	58.38	0.972689	0		4	1
79	QCCH	1	1.5	71.2	0.3	7.27	161	24.2857	630	m	59.37	1.00383	0		4	1
79	QCCH	1	1.2	72.9	0.3	7.37	138	24.2857	630	m	59.54	0.627504	0		4	1
79	QCCH	1	1.5	87.9	0.7	7.38	143	24.2857	630	m	60	0.40747	0		4	1
79	QCCH	1	1.8	84.5	0.3	7.32	145	24.2857	630	m	60.35	0.282319	0		4	1
79	QCCH	1	1.4	73.7	0.6	7.41	133	24.2857	630	m	60.81	1.00383	0		4	1
79	QCCH	1	1.3	66.3	0.7	7.29	134	24.2857	630	m	61.13	0.376037	0		4	1
79	QCCH	1	1.4	72.4	0.3	7.3	131	24.2857	630	m	61.66	0.376037	0		4	1
79	QCCH	1	1.4	83.8	0.4	7.41	130	24.2857	630	m	62.63	0.690371	0		4	1
79	QCCH	1	1.4	75.9	0.3	7.55	119	24.2857	630	m	63.38	0.564637	0		4	1
79	QCCH	1	1.3	66.5	0.4	7.35	122	24.2857	630	m	64.3	0.470337	0		4	1
79	QCCH	1	1.5	71.9	0.3	7.34	118	24.2857	630	m	65.09	0.209556	0		4	1
79	QCCH	1	1.3	78.7	0.5	7.29	108	24.2857	630	m	65.45	0.28261	0		4	1
79	QCCH	1	0.9	75.8	0.6	7.38	91	24.2857	630	m	66.31	0.344894	1		4	1
79	QCCH	1	1.4	76.6	0.7	7.38	147	24.2857	630	m	67.33	0.50177	1		4	1
79	QCCH	1	1.2	68.7	1	7.32	159	24.2857	630	m	68.03	0.533204	0		4	1
79	QCCH	1	1.5	82.2	0.9	7.33	167	24.2857	630	m	68.31	0.157167	0		4	1
79	QCCH	1	1.4	94.9	0.9	7.33	182	24.2857	630	m	69.31	0.251467	0		1	1
79	QCCH	1	1.4	69.9	0.2	7.34	164	24.2857	630	m	70.37	0.753237	0		1	1
79	QCCH	1	1.6	73.2	0.7	7.28	136	24.2857	630	m	71.75	1.28644	0		1	1
79	QCCH	1	1.6	73.8	0.8	7.29	139	24.2857	630	m	72.36	0.877807	0		1	1
79	QCCH	1	1.2	73.6	0.4	7.32	123	24.2857	630	m	74.38	0.375163	0		1	1
79	QCCH	1	1.5	76.5	0.3	7.37	122	24.2857	630	m	77.96	0.497987	0		1	1
79	QCCH	1	1.1	77.3	0.4	7.31	120	24.2857	630	m	79.48	0.589376	0		1	1
79	QCCH	1	0.9	68.5	0.5	7.21	100	24.2857	630	m	81.37	0.588212	0		1	1
79	QCCH	1	1.2	62.6	0.4	7.23	110	24.2857	630	m	81.51	0.711617	0		1	1
79	QCCH	1	1.1	65.6	0.6	7.28	100	24.2857	630	m	82.74	0.277953	0		1	1
79	QCCH	1	1.4	56	0.4	7.27	118	24.2857	630	m	84.35	0.617026	0		1	1
79	QCCH	1	1.3	72.4	0.7	7.31	114	24.2857	630	m	86.36	0.737812	0		1	1
79	QCCH	1	1.6	68	0.5	7.27	98	24.2857	630	m	88.37	1.19709	0		1	1
79	QCCH	1	1.7	51.3	1.2	7.29	79	24.2857	630	m	91.43	0.613533	0		1	1
79	QCCH	1	1.8	74	0.8	7.35	87	24.2857	630	m	93.37	0.612369	0		1	1
79	QCCH	1	1.7	66.2	1.3	7.35	88	24.2857	630	m	93.6	0.980839	0		1	1
79	QCCH	1	2.1	61	1.2	7.33	106	24.2857	630	m	98.38	0.856851	0		1	1
79	QCCH	1	2	67.9	1.2	7.35	89	24.2857	630	m	100.68	0.462187	0		1	1
79	QCCH	1	1.9	60.2	0.9	7.3	87	24.2857	630	m	101.69	0.579481	1		1	1
79	QCCH	1	1.7	74.2	0.8	7.35	145	24.2857	630	m	102.49	0.320155	1		1	1
79	QCCH	1	1.7	76.5	0.9	7.38	140	24.2857	630	m	106.38	0.384768	0		1	1
79	QCCH	1	1.7	73.6	0.8	7.34	142	24.2857	630	m	109.36	0.32976	0		1	1
79	QCCH	1	1.6	64.3	1.4	7.33	134	24.2857	630	m	116.36	0.976764	0		1	1
79	QCCH	1	2	82	0.8	7.35	123	24.2857	630	m	118.25	0.334999	0		1	1
79	QCCH	1	1.9	72.7	1	7.33	127	24.2857	630	m	120.36	0.365559	0		1	1
79	QCCH	1	1.7	71.8	0.9	7.3	124	24.2857	630	m	123.42	0.54601	0		1	1
79	QCCH	1	1.5	77.8	0.7	7.37	135	24.2857	630	m	123.73	0.485471	0		1	1
79	QCCH	1	1.3	53.5	1.3	7.37	102	24.2857	630	m	124.64	0.36323	0		1	1
79	QCCH	1	1.9	83.5	1.1	7.39	116	24.2857	630	m	125.34	0.544846	0		1	1
79	QCCH	1	1.4	63	1	7.31	142	24.2857	630	m	127.38	1.23987	0		1	1
79	QCCH	1	1.5	75.5	1.3	7.33	123	24.2857	630	m	128.35	0.996846	0		1	1
79	QCCH	1	1.5	75.4	1.1	7.34	114	24.2857	630	m	130.35	1.11559	0		1	1
79	QCCH	1	1.4	60.9	1.1	7.34	117	24.2857	630	m	134.38	1.08154	0		1	1
79	QCCH	1	1.2	50.5	1.1	7.35	118	24.2857	630	m	141.4	0.447635	0		1	1
79	QCCH	1	1.6	64.5	0.7	7.33	118	24.2857	630	m	148.37	0.561727	0		1	1
79	QCCH	1	1.2	52.3	1.1	7.37	133	24.2857	630	m	155.36	0.322192	0		1	1
83	SMH	1	1.6	80.2	1.3	7.3	145	31.7143	1320	f	0.1	0.680766	0		1	1
83	SMH	1	1.5	78.2	1.1	7.3	158	31.7143	1320	f	0.44	0.433082	0		1	1
83	SMH	1	2	89.7	1.3	7.36	152	31.7143	1320	f	0.74	0.215959	0		1	1
83	SMH	1	1.9	81.9	1.2	7.31	147	31.7143	1320	f	1.42	0.556488	0		1	1
83	SMH	1	1.7	84.4	1	7.27	155	31.7143	1320	f	1.91	0.431918	0		1	1
83	SMH	1	1.8	80.6	1.2	7.37	142	31.7143	1320	f	2.66	0.215959	0		1	1
83	SMH	1	1.9	88.3	1.2	7.31	151	31.7143	1320	f	3.15	0.678147	0		1	1
83	SMH	1	1.6	95.2	1.3	7.33	139	31.7143	1320	f	4.01	0.708416	0		1	1
83	SMH	1	1.7	86.5	1.3	7.36	165	31.7143	1320	f	4.27	1.38569	0		1	1
83	SMH	1	2	87.9	1.2	7.27	152	31.7143	1320	f	5.24	1.04458	0		1	1
83	SMH	1	2.3	80	1.8	7.34	129	31.7143	1320	f	5.53	0.245646	0		1	1
83	SMH	1	2.2	84.1	1	7.32	110	31.7143	1320	f	6.53	0.367887	0	S. aureus	2	1
83	SMH	1	2.1	85.9	1	7.36	115	31.7143	1320	f	7.15	0.736939	0	S. aureus	3	1
83	SMH	1	1.8	91.4	1.4	7.4	112	31.7143	1320	f	8.04	0.79835	0	S. aureus	3	1
83	SMH	1	1.7	91	1	7.41	117	31.7143	1320	f	8.78	0.429299	0	S. aureus	3	1
83	SMH	1	1.2	66.1	1.2	7.4	95	31.7143	1320	f	10.99	1.28702	0	S. aureus	3	1
83	SMH	1	1.6	88.2	0.6	7.42	73	31.7143	1320	f	15.62	0.520106	0		1	1
83	SMH	1	1.4	87.6	0.6	7.42	79	31.7143	1320	f	16.21	0.887411	0		1	1
83	SMH	1	1.1	83.8	0.6	7.37	95	31.7143	1320	f	18.56	0.269318	0		1	1
85	SMH	1	2.2	93.2	1.3	7.25	142	23.2857	540	m	0.27	0.192481	1	Group B Streptococcus	2	0
85	SMH	1	2.1	95.3	1.1	7.25	126	23.2857	540	m	0.45	0.923793	1	Group B Streptococcus	2	0
85	SMH	1	2.3	92.6	1.4	7.18	151	23.2857	540	m	0.66	0.635071	1	Group B Streptococcus	2	0
85	SMH	1	2.4	94.2	1.4	7.28	142	23.2857	540	m	0.79	0.750618	1	Group B Streptococcus	2	0
85	SMH	1	2.8	92	1.4	7.24	141	23.2857	540	m	0.92	0.346641	1	Group B Streptococcus	2	0
85	SMH	1	2.8	92.6	1.2	7.31	140	23.2857	540	m	1.01	0.201989	1	Group B Streptococcus	2	0
85	SMH	1	2.9	90.1	1.3	7.22	130	23.2857	540	m	1.11	0.462187	1	Group B Streptococcus	2	0
85	SMH	1	3.1	89.7	1.5	7.26	135	23.2857	540	m	1.2	0.38535	1	Group B Streptococcus	3	0
85	SMH	1	3.5	86.3	2	7.21	136	23.2857	540	m	1.3	0.577443	1	Group B Streptococcus	3	0
85	SMH	1	3	90.5	1.3	7.26	124	23.2857	540	m	1.38	0.548629	1	Group B Streptococcus	3	0
85	SMH	1	3.2	81.9	1.5	7.18	113	23.2857	540	m	1.64	0.606257	1	Group B Streptococcus	3	0
85	SMH	1	3.2	92.2	1.4	7.25	129	23.2857	540	m	1.76	0.577443	1	Group B Streptococcus	3	0
85	SMH	1	4.9	94.6	0.8	7.25	114	23.2857	540	m	1.77	0.577443	1	Group B Streptococcus	3	0
85	SMH	1	3.4	90.2	1.6	7.29	108	23.2857	540	m	2.12	0.40456	1	Group B Streptococcus	3	0
85	SMH	1	2.9	92.7	1.8	7.27	108	23.2857	540	m	2.26	0.26893	1	Group B Streptococcus	3	0
85	SMH	1	3	89	1.3	7.22	147	23.2857	540	m	2.49	0.374581	1	Group B Streptococcus	3	0
85	SMH	1	3.2	92.1	1.5	7.15	142	23.2857	540	m	2.8	0.4325	1	Group B Streptococcus	3	0
85	SMH	1	4.1	96.1	0.6	7.19	135	23.2857	540	m	2.89	0.576861	1	Group B Streptococcus	3	0
85	SMH	1	3.6	95.9	0.6	7.12	133	23.2857	540	m	3.07	0.403686	1	Group B Streptococcus	3	0
85	SMH	1	3.4	96.3	0.9	7.13	128	23.2857	540	m	3.13	0.403686	1	Group B Streptococcus	3	0
85	SMH	1	2.6	93.4	1.1	7.16	120	23.2857	540	m	3.2	0.230512	1	Group B Streptococcus	3	0
85	SMH	1	3.1	91.8	1.2	7.22	117	23.2857	540	m	3.25	0.192093	1	Group B Streptococcus	3	0
85	SMH	1	2.7	95.1	1	7	119	23.2857	540	m	3.63	0.403395	1	Group B Streptococcus	3	0
85	SMH	1	2.6	93.3	1.2	7.18	128	23.2857	540	m	3.76	0.4325	1	Group B Streptococcus	3	0
85	SMH	1	2.5	89.3	1.2	7.02	121	23.2857	540	m	3.98	0.692408	1	Group B Streptococcus	3	0
85	SMH	1	2.8	93	1.2	7.13	109	23.2857	540	m	4.04	0.230512	1	Group B Streptococcus	3	0
85	SMH	1	2.4	94.4	1	7.15	113	23.2857	540	m	4.08	0.316953	1	Group B Streptococcus	3	0
85	QCCH	1	2.1	90.7	0.9	7.24	117	23.2857	540	m	4.11	0.403395	1	Group B Streptococcus	3	0
85	QCCH	1	2.7	92	1.2	7.14	131	23.2857	540	m	4.27	0.26893	1	Group B Streptococcus	3	0
85	QCCH	1	2.7	94.2	1.2	7.25	137	23.2857	540	m	4.36	0.259326	1	Group B Streptococcus	3	0
85	QCCH	1	2.5	94.1	1.3	7.22	138	23.2857	540	m	4.43	0.403395	1	Group B Streptococcus	3	0
85	QCCH	1	2.7	87.6	1	7.21	139	23.2857	540	m	4.65	0.346058	1	Group B Streptococcus	3	0
85	QCCH	1	2.9	86.2	0.9	7.21	137	23.2857	540	m	4.79	0.548338	1	Group B Streptococcus	3	0
85	QCCH	1	2.6	93.2	1.4	7.24	122	23.2857	540	m	5	0.518942	1	Group B Streptococcus	3	0
85	QCCH	1	2.6	91.3	1	7.22	134	23.2857	540	m	5.07	0.403686	1	Group B Streptococcus	3	0
85	QCCH	1	2.8	91.9	1.1	7.31	134	23.2857	540	m	5.15	0.374581	0	Group B Streptococcus	3	0
85	QCCH	1	2.7	80.8	0.8	7.23	137	23.2857	540	m	5.34	0.259326	0	Group B Streptococcus	3	0
85	QCCH	1	2.5	84.3	0.9	7.3	124	23.2857	540	m	5.45	0.749163	0	Group B Streptococcus	3	0
85	QCCH	1	2.4	86.7	0.9	7.29	117	23.2857	540	m	5.63	0.259326	0	Group B Streptococcus	3	0
85	QCCH	1	2.2	93.5	0.8	7.37	119	23.2857	540	m	5.82	0.489837	0	Group B Streptococcus	3	0
85	QCCH	1	2.5	79.7	1.2	7.42	111	23.2857	540	m	6.18	0.259326	1	Group B Streptococcus	3	0
85	QCCH	1	2.3	89.2	1.1	7.06	113	23.2857	540	m	6.34	0.345767	1	Group B Streptococcus	3	0
85	QCCH	1	2.4	93.2	1.3	7.42	115	23.2857	540	m	6.38	0.489546	1	Group B Streptococcus	3	0
85	QCCH	1	2.5	88.8	1.2	7.45	114	23.2857	540	m	6.48	0.403395	1	Group B Streptococcus	3	0
85	QCCH	1	2.3	85	0.5	7.09	100	23.2857	540	m	6.93	0.892068	1	Group B Streptococcus	3	0
85	QCCH	1	2.3	87.4	0.6	7.37	126	23.2857	540	m	7.34	0.31608	1	Group B Streptococcus	3	0
85	QCCH	1	2.7	80.1	0.8	7.3	116	23.2857	540	m	8.44	0.258161	1	Group B Streptococcus	3	0
85	QCCH	1	2.2	92.6	1.1	7.18	115	23.2857	540	m	8.69	0.372835	1	Group B Streptococcus	3	0
85	QCCH	1	2.3	89.5	1	7.17	115	23.2857	540	m	8.75	0.458986	1	Group B Streptococcus	3	0
85	QCCH	1	2.4	94	1.1	7.24	140	23.2857	540	m	9.12	0.4878	1	Group B Streptococcus	3	0
85	QCCH	1	2.4	91.9	1	7.32	138	23.2857	540	m	9.4	0.286684	1	Group B Streptococcus	3	0
85	QCCH	1	2.1	86.4	0.8	7.27	117	23.2857	540	m	10.47	0.171428	0	Group B Streptococcus	3	0
85	QCCH	1	1.9	83.2	0.9	7.06	113	23.2857	540	m	11.11	0.200242	0	Group B Streptococcus	3	0
85	QCCH	1	2.2	84.7	0.8	7.13	124	23.2857	540	m	11.26	0.152122	1	Group B Streptococcus	3	0
85	QCCH	1	2	67.9	0.5	7.21	132	23.2857	540	m	11.65	0.171137	1	Group B Streptococcus	3	0
85	QCCH	1	1.5	86.6	0.5	7.24	116	23.2857	540	m	12.43	0.171137	1	Group B Streptococcus	3	0
85	QCCH	1	1.3	94.6	0.8	7.34	102	23.2857	540	m	12.66	0.085569	1	Group B Streptococcus	3	0
85	QCCH	1	1.7	93.3	0.7	7.28	128	23.2857	540	m	12.82	0.313752	1	Group B Streptococcus	3	0
85	QCCH	1	1.7	91.8	0.5	7.13	120	23.2857	540	m	13.02	0.171137	1	Group B Streptococcus	3	0
85	QCCH	1	2.1	91.5	1	7.26	142	23.2857	540	m	13.16	0.256706	0	Group B Streptococcus	3	0
85	QCCH	1	2.3	91	0.8	7.27	133	23.2857	540	m	13.43	0.114092	0	Group B Streptococcus	3	0
85	QCCH	1	2.4	78.1	0.5	7.3	151	23.2857	540	m	13.51	0.456366	0	Group B Streptococcus	3	0
85	QCCH	1	2.1	84.1	0.6	7.18	111	23.2857	540	m	14	0.399321	0	Group B Streptococcus	3	0
85	QCCH	1	2.1	89.6	0.8	7.32	108	23.2857	540	m	14.16	0.285229	1	Group B Streptococcus	3	0
85	QCCH	1	2.1	77.7	0.4	7.42	110	23.2857	540	m	14.96	0.683968	1	Group B Streptococcus	3	0
85	QCCH	1	1.5	19	0	6.84	53	23.2857	540	m	15.63	0.740431	1	Group B Streptococcus	3	0
85	QCCH	1	2.6	28.1	0	6.93	49	23.2857	540	m	15.75	0.597526	1	Group B Streptococcus	3	0
85	QCCH	1	2.7	74.4	0	6.92	52	23.2857	540	m	15.95	0.31317	1	Group B Streptococcus	3	0
85	QCCH	1	2.7	61.2	0	7.06	61	23.2857	540	m	16.15	0.683385	1	Group B Streptococcus	3	0
85	QCCH	1	2.8	42.4	0	7.11	66	23.2857	540	m	16.94	0.284647	1	Group B Streptococcus	3	0
85	QCCH	1	2.1	25	0	6.9	60	23.2857	540	m	17.5	0.142323	1	Group B Streptococcus	3	0
85	QCCH	1	2.4	27.9	0.2	6.81	65	23.2857	540	m	17.64	0.142323	1	Group B Streptococcus	3	0
85	QCCH	1	2.4	38.5	2.6	7.32	95	23.2857	540	m	20.49	0.25496	0	Group B Streptococcus	3	0
86	QCCH	1	1.7	92	1.3	7.3	151	23.5714	494	m	0.09	0.552704	1		1	1
86	QCCH	1	1.9	76.8	1	7.2	118	23.5714	494	m	0.38	0.46568	1		1	1
86	QCCH	1	2.4	87.3	1.3	7.08	170	23.5714	494	m	0.96	0.29105	1		1	1
86	QCCH	1	2.2	80.3	1.5	7.02	168	23.5714	494	m	1.1	0.320155	1		1	1
86	QCCH	1	2.3	85.1	1.1	7.1	158	23.5714	494	m	1.26	0.610623	1		1	1
86	QCCH	1	2.3	90.1	1.4	7.25	139	23.5714	494	m	1.47	0.755857	1		1	1
86	QCCH	1	2.4	86.3	1	7.29	141	23.5714	494	m	1.72	0.668833	1		1	1
86	QCCH	1	2	92.7	1.1	7.27	169	23.5714	494	m	1.92	0.435411	1		1	1
86	QCCH	1	1.9	91	1.3	7.24	172	23.5714	494	m	2.05	1.04574	1		1	1
86	QCCH	1	2.6	88.8	1.5	7.28	166	23.5714	494	m	2.3	0.639146	1		1	1
86	QCCH	1	2.2	88.4	1	7.17	179	23.5714	494	m	2.57	0.871404	1		1	1
86	QCCH	1	2.1	93.3	1.4	7.36	154	23.5714	494	m	3.8	0.542129	0		1	1
86	QCCH	1	2.2	90.7	1.1	7.04	128	23.5714	494	m	4.35	0.522726	0		1	1
86	QCCH	1	2.4	85.9	0.8	7.09	121	23.5714	494	m	4.56	0.319282	0		1	1
86	QCCH	1	2.3	93.5	1	7.08	125	23.5714	494	m	4.64	0.726461	0		1	1
86	QCCH	1	2.3	82.2	0.9	7.23	129	23.5714	494	m	4.73	0.493621	0		1	1
86	QCCH	1	2.3	89.7	1.1	7.28	130	23.5714	494	m	4.98	0.406306	0		1	1
86	QCCH	1	2.4	85.9	0.6	7.27	123	23.5714	494	m	5.7	0.493039	0		1	1
86	QCCH	1	2.2	89.7	1.3	7.48	129	23.5714	494	m	6	0.290177	0		1	1
86	QCCH	1	2.4	83.5	0.6	7.29	124	23.5714	494	m	6.26	0.231967	0		1	1
86	QCCH	1	1.6	94.7	1.3	7.23	115	23.5714	494	m	6.51	1.39267	0		1	1
86	QCCH	1	2.1	79.3	1	7.21	122	23.5714	494	m	6.94	0.638273	1		1	1
86	QCCH	1	1.9	93.2	1.4	7.14	117	23.5714	494	m	7.06	0.580354	1		1	1
86	QCCH	1	2	85.6	0.9	7.26	111	23.5714	494	m	7.28	0.406015	1		1	1
86	QCCH	1	1.7	79.6	0.8	7.14	106	23.5714	494	m	7.44	0.551249	1		1	1
86	QCCH	1	2	86.5	1.1	7.14	141	23.5714	494	m	7.75	0.638273	1		1	1
86	QCCH	1	2	90.3	1.2	7.22	137	23.5714	494	m	7.88	0.695901	1		1	1
86	QCCH	1	2.1	93.3	1.1	7.14	135	23.5714	494	m	8.04	0.725006	1		1	1
86	QCCH	1	2.3	90.7	1	7.14	127	23.5714	494	m	8.18	0.608877	1		1	1
86	QCCH	1	1.7	92.5	1.1	7.15	121	23.5714	494	m	8.55	0.869657	1		1	1
86	QCCH	1	1.8	93.4	1.1	7.16	121	23.5714	494	m	8.67	0.811738	1		1	1
86	QCCH	1	1.8	71.3	0.8	7.23	129	23.5714	494	m	9.12	0.666796	0		1	1
86	QCCH	1	1.6	64	0.7	7.17	127	23.5714	494	m	11.04	0.636817	1	CONS	2	1
86	QCCH	1	1.6	53.6	0.1	7.17	136	23.5714	494	m	11.1	0.3187	1	CONS	2	1
86	QCCH	1	1.4	54.6	0.5	7.28	125	23.5714	494	m	11.86	0.424545	1	CONS	2	1
86	QCCH	1	1.4	68.9	0.5	7.28	117	23.5714	494	m	12.03	0.521271	1	CONS	2	1
86	QCCH	1	1.5	71.6	0.8	7.18	141	23.5714	494	m	12.72	0.376037	1	CONS	3	1
86	QCCH	1	1.4	69.4	0.9	7.14	148	23.5714	494	m	13.03	0.753237	1	CONS	3	1
86	QCCH	1	1.4	68.2	0.5	7.16	149	23.5714	494	m	14.62	0.491875	0	CONS	3	1
86	QCCH	1	1.5	89.9	1	7.24	159	23.5714	494	m	15.27	0.607712	0	CONS	3	1
86	QCCH	1	2	66.6	0.2	7.31	155	23.5714	494	m	15.72	0.578607	0	CONS	3	1
86	QCCH	1	1.5	73.7	0.5	7.14	147	23.5714	494	m	16.04	0.231385	0	CONS	3	1
86	QCCH	1	1.6	75.2	0.7	7.34	153	23.5714	494	m	16.28	0.346932	0	CONS	3	1
86	QCCH	1	1.6	73.1	0.6	7.27	143	23.5714	494	m	17.25	0.289304	0		1	1
86	QCCH	1	1.6	75.4	0.7	7.15	146	23.5714	494	m	17.75	0.173175	0		1	1
86	QCCH	1	1.6	76.1	0.5	7.25	138	23.5714	494	m	17.84	0.308125	0		1	1
86	QCCH	1	1.6	75.6	0.7	7.27	135	23.5714	494	m	18.1	0.433373	0		1	1
86	QCCH	1	1.5	68.8	0.6	7.46	140	23.5714	494	m	18.53	1.0405	0		1	1
86	QCCH	1	1.4	64.5	1	7.35	160	23.5714	494	m	19.12	0.404268	0		1	1
86	QCCH	1	1.9	81.4	0.7	7.25	133	23.5714	494	m	19.39	0.375746	0		1	1
86	QCCH	1	1.5	65.1	0.6	7.42	133	23.5714	494	m	20.12	0.577443	0		1	1
86	QCCH	1	1.3	66.6	0.1	7.4	120	23.5714	494	m	20.37	0.750618	0		1	1
86	QCCH	1	1.6	82.5	0.5	7.21	135	23.5714	494	m	20.58	0.375455	0		1	1
86	QCCH	1	1.4	49.2	0.5	7.34	115	23.5714	494	m	21.61	0.577443	0		1	1
86	QCCH	1	1.7	62.3	0.5	7.52	118	23.5714	494	m	21.99	0.14407	0		1	1
86	QCCH	1	0.4	28.9	0.3	7.2	101	23.5714	494	m	23.37	0.4325	1		1	1
86	QCCH	1	2.5	69.9	0.9	7.36	137	23.5714	494	m	24.12	0.432791	1		1	1
86	QCCH	1	2.2	78	0.8	7.38	127	23.5714	494	m	24.54	0.606257	1		1	1
86	QCCH	1	1.7	70.9	1.1	7.31	122	23.5714	494	m	24.97	0.259326	0		1	1
86	QCCH	1	1.6	68.1	0.9	7.35	102	23.5714	494	m	25.36	0.307349	0		1	1
86	QCCH	1	1.6	69.6	1	7.22	109	23.5714	494	m	25.55	0.489837	0		1	1
86	QCCH	1	1.6	63.7	0.6	7.19	104	23.5714	494	m	26.12	0.431918	0		1	1
86	QCCH	1	1.3	68.9	0.7	7.23	94	23.5714	494	m	26.39	0.259326	0		1	1
86	QCCH	1	1.5	65.2	0.2	7.24	105	23.5714	494	m	26.62	0.575697	0		1	1
86	QCCH	1	1.3	55.9	0.4	7.23	114	23.5714	494	m	27.12	0.891195	0		1	1
86	QCCH	1	1.2	58.5	0.3	7.34	96	23.5714	494	m	28.09	0.286975	1		1	1
86	QCCH	1	1.6	68.9	0.5	7.28	131	23.5714	494	m	28.8	0.535532	1		1	1
86	QCCH	1	1.6	74.8	0.6	7.17	133	23.5714	494	m	30.21	0.114383	0		1	1
86	QCCH	1	1.8	76.5	0.5	7.13	124	23.5714	494	m	31.13	0.142615	0		1	1
86	QCCH	1	1.4	56.1	0.1	7.31	130	23.5714	494	m	31.78	0.142615	0		1	1
86	QCCH	1	1.3	64.2	0.5	7.33	110	23.5714	494	m	32.41	0.313752	0		1	1
86	QCCH	1	1.5	56.1	0.5	7.31	122	23.5714	494	m	33.14	0.370798	0		1	1
86	QCCH	1	1.5	70.6	0.8	7.34	119	23.5714	494	m	33.53	0.627504	0		1	1
86	QCCH	1	1	64.9	0.5	7.43	153	23.5714	494	m	34.14	0.256706	0		1	1
86	QCCH	1	1.4	71.4	0.2	7.38	127	23.5714	494	m	34.54	0.683968	0		1	1
86	QCCH	1	1.6	72.2	0.4	7.29	140	23.5714	494	m	34.73	0.854523	0		1	1
86	QCCH	1	1.5	74.7	0.6	7.27	120	23.5714	494	m	35.04	0.369925	0		1	1
86	QCCH	1	1.6	78.5	1	7.28	121	23.5714	494	m	35.37	0.597526	0		1	1
86	QCCH	1	1.2	63.2	0.4	7.35	93	23.5714	494	m	35.82	0.569294	0		1	1
86	QCCH	1	1.7	55.7	0.5	7.31	127	23.5714	494	m	36.04	0.284938	0		1	1
86	QCCH	1	1.1	63.8	0.1	7.35	72	23.5714	494	m	36.29	0.312879	0		1	1
86	QCCH	1	1.1	66.6	0.7	7.16	118	23.5714	494	m	36.51	0.284647	0		1	1
86	QCCH	1	2	84	0.4	7.3	122	23.5714	494	m	36.64	0.114092	0		1	1
86	QCCH	1	1.4	75.1	0.7	7.36	97	23.5714	494	m	36.8	0.076061	0		1	1
86	QCCH	1	1.6	72	0.6	7.26	106	23.5714	494	m	36.92	0.114092	0		1	1
86	QCCH	1	1.5	83.4	1	7.24	119	23.5714	494	m	37.14	0.255542	0		1	1
86	QCCH	1	1.5	81.2	0.7	7.33	104	23.5714	494	m	37.43	0.45462	0		1	1
86	QCCH	1	1.5	87.4	0.5	7.27	109	23.5714	494	m	37.57	0.398156	0		1	1
86	QCCH	1	2	76.2	0.5	7.39	96	23.5714	494	m	37.77	0.22731	0		1	1
86	QCCH	1	1.8	67.8	0.6	7.26	108	23.5714	494	m	38.11	0.937181	0		1	1
86	QCCH	1	1.3	72.6	0.7	7.29	107	23.5714	494	m	39.11	0.652825	0		1	1
86	QCCH	1	1.4	66.3	0.7	7.25	111	23.5714	494	m	39.36	0.48227	0		1	1
86	QCCH	1	1.3	77.8	0.7	7.25	108	23.5714	494	m	39.58	0.709289	0		1	1
86	QCCH	1	1.5	66.2	0.7	7.27	108	23.5714	494	m	40.11	0.25496	0		1	1
86	QCCH	1	1.1	65.5	0.7	7.28	89	23.5714	494	m	42	0.197623	0		1	1
86	QCCH	1	1.3	71.5	0.2	7.31	78	23.5714	494	m	43.03	0.282319	1		1	1
86	QCCH	1	1.7	84.6	1.1	7.19	124	23.5714	494	m	44.13	0.508755	1		1	1
86	QCCH	1	1.3	89	1	7.36	81	23.5714	494	m	44.51	0.225855	1		1	1
86	QCCH	1	1.7	70.1	1	7.3	124	23.5714	494	m	45.13	0.084696	0		1	1
86	QCCH	1	1.5	85.4	1.3	7.2	127	23.5714	494	m	45.3	0.141159	0		1	1
86	QCCH	1	2	76.2	0.7	7.22	130	23.5714	494	m	46.38	0.507882	0		1	1
86	QCCH	1	2.4	80.8	0	7.34	140	23.5714	494	m	46.98	0.337909	0		1	1
86	QCCH	1	2.2	73.3	1	7.29	138	23.5714	494	m	47.84	0.112539	0		1	1
86	QCCH	1	1.5	53.5	0.6	7.25	123	23.5714	494	m	51.17	0.309386	0		1	1
86	QCCH	1	1.5	55.4	0.1	7.27	115	23.5714	494	m	53.11	0.896725	0		1	1
86	QCCH	1	1.7	77.2	1	7.34	108	23.5714	494	m	54.51	0.588212	0		1	1
95	QCCH	1	1.6	93.7	1.3	7.05	148	23.7143	570	m	0.52	0.360514	1		1	0
95	QCCH	1	1.9	91.5	1	7.22	148	23.7143	570	m	0.64	0.350424	1		1	0
95	QCCH	1	2.3	87.1	1	7.19	138	23.7143	570	m	0.81	0.456949	1		1	0
95	QCCH	1	3.3	84.9	1	7.02	101	23.7143	570	m	1.55	0.731894	1		1	0
95	QCCH	1	3.1	84.3	0.9	7.09	97	23.7143	570	m	1.65	0.676982	1		1	0
95	QCCH	1	3.4	85.6	0.7	7.17	121	23.7143	570	m	1.81	1.42178	1		1	0
95	QCCH	1	3.3	87.6	0.9	7.16	136	23.7143	570	m	2.48	0.392044	1		1	0
95	QCCH	1	3.3	90.1	1.1	7.12	131	23.7143	570	m	2.88	0.70958	1		1	0
95	QCCH	1	3.6	90.4	1	7.08	122	23.7143	570	m	3.26	1.1578	1		1	0
95	QCCH	1	3.2	90.5	1.1	7.13	110	23.7143	570	m	3.46	0.534368	1		1	0
95	QCCH	1	1.3	97.2	1	7.24	79	23.7143	570	m	4.37	0.662139	1	CONS	2	0
95	QCCH	1	2	92.2	1	7.04	109	23.7143	570	m	4.72	0.489837	1	CONS	2	0
95	QCCH	1	2	96.1	1.2	7.28	148	23.7143	570	m	5.01	0.83997	1	CONS	3	0
95	QCCH	1	2.1	95.2	1.2	7.31	159	23.7143	570	m	5.43	0.489837	1	CONS	3	0
95	QCCH	1	2.1	91.4	1.3	7.28	164	23.7143	570	m	5.93	0.519524	1	CONS	3	0
95	QCCH	1	2.3	74.3	1	7.42	154	23.7143	570	m	6.53	0.28911	0	CONS	3	0
95	QCCH	1	2.9	85.6	1	7.32	164	23.7143	570	m	6.75	0.377201	0	CONS	3	0
95	QCCH	1	2.7	81.4	0.9	7.43	156	23.7143	570	m	7.13	0.644094	0	CONS	3	0
95	QCCH	1	2.9	72.2	0.9	7.33	170	23.7143	570	m	7.73	0.321028	0	CONS	3	0
95	QCCH	1	2.4	57.4	0.6	7.11	136	23.7143	570	m	8.5	0.320543	0	CONS	3	0
95	QCCH	1	2.3	83.3	2.2	7.33	161	23.7143	570	m	8.82	0.679893	0	CONS	3	0
95	QCCH	1	2.1	57.1	0.9	7.13	80	23.7143	570	m	13.46	0.276206	1	CONS	3	0
95	QCCH	1	3	81	1.5	7.28	170	23.7143	570	m	13.85	0.531457	1	CONS	3	0
95	QCCH	1	3.4	66.1	0.5	7.14	129	23.7143	570	m	13.85	0.531457	1	CONS	3	0
95	QCCH	1	3.4	67.2	0.8	7.14	121	23.7143	570	m	14.83	0.952898	0	CONS	3	0
95	QCCH	1	2.3	59.8	0.7	7.07	107	23.7143	570	m	16.82	0.566965	1	CONS	3	0
95	QCCH	1	1.8	32.1	0.3	7.09	102	23.7143	570	m	17.27	1.00354	1	CONS	3	0
95	QCCH	1	3.3	76.7	0.8	7.06	123	23.7143	570	m	19.81	0.988697	1		1	0
95	QCCH	1	2.4	87.1	1.1	7.36	179	23.7143	570	m	20.83	0.401067	1		1	0
95	QCCH	1	2.9	66.1	0.6	7.2	145	23.7143	570	m	21.17	0.356245	1		1	0
95	QCCH	1	3	65	1.1	7.18	180	23.7143	570	m	21.82	0.456949	0		1	0
95	QCCH	1	1.5	73.6	0.6	7.22	85	23.7143	570	m	23.22	1.10424	1		1	0
95	QCCH	1	1.8	92	1.4	7.15	190	23.7143	570	m	23.84	0.956099	1		1	0
